# Supplementary material for: ACMG/AMP interpretation of BRCA1 missense variants: Structure-informed scores add evidence strength granularity to the PP3/BP4 computational evidence
Source: Am J Hum Genet. 2025 Apr 14;112(5):993–1002. doi: 10.1016/j.ajhg.2024.12.011 (PMC12120176; doi:10.1016/j.ajhg.2024.12.011)
Supplement: Table S1. Structure-informed scores for 1,638 BRCA1 missense variants with functional data [file mmc2.xlsx]

## Sheet: Hoja1
BRCA1 bona-fide missense variant (see Methods)				BRCA1 MAVE data extracted from Findlay GM et al, 2018			Scores evaluated in the present study
transcript (MANE select)	c.HGVS	p.HGVS	BRCA1 domain	MAVE rna.score.mean	MAVE function.score.mean	MAVE func_class	RSA_JOY	FoldX5.0_ΔΔG_PDB	FoldX5.0_ΔΔG_AF	AlphaMissense_pathogenicity	BayesDel_noAF_score	MAESTRO_ΔΔG	PoPMuSiC_ΔΔG	DymaMut2_ΔΔG	CUPSAT_thermal_ΔΔG	CUPSAT_chemical_ΔΔG
NM_007294.4	c.5A>C	p.D2A	RING	-0.0944305	-0.180782	FUNC	58.6	-0.259447	4.70259	0.3406	0.0627364	0.504768	-0.44	-0.17	-0.16	1.86
NM_007294.4	c.6T>G	p.D2E	RING	0.195273	0.088696	FUNC	58.6	-0.468898	2.29258	0.3076	0.015239	-0.155239	0.33	-0.07	-0.18	3.82
NM_007294.4	c.5A>G	p.D2G	RING	0.01679	-1.01783	INT	58.6	-0.194564	4.71846	0.3049	0.0643255	0.781736	0.42	-0.27	-0.41	1.97
NM_007294.4	c.4G>C	p.D2H	RING	-0.29646	-1.47383	LOF	58.6	-0.699866	4.54898	0.4824	0.0750791	1.62726	-0.09	0.29	-0.32	1.22
NM_007294.4	c.4G>A	p.D2N	RING	-0.243324	-0.682954	FUNC	58.6	-0.48855	3.43707	0.2622	-0.106596	0.49895	-0.2	0.01	0.41	0.29
NM_007294.4	c.5A>T	p.D2V	RING	0.086572	-1.1595	INT	58.6	0.00553803	4.90055	0.4299	0.0966439	0.16664	-0.33	0.17	-1.19	2.6
NM_007294.4	c.4G>T	p.D2Y	RING	-0.795256	-0.256095	FUNC	58.6	-0.847653	4.38428	0.3204	0.106077	0.439878	0.16	0.41	-0.54	1.38
NM_007294.4	c.9A>C	p.L3F	RING	-0.0510043	-0.341923	FUNC	5.5	2.54348	0.447217	0.0753	-0.101594	1.20749	0.3	-0.4	-1.12	1.52
NM_007294.4	c.7T>A	p.L3I	RING	-0.694217	0.0219005	FUNC	5.5	2.24893	0.229783	0.0749	-0.114873	0.807913	0.48	-0.28	-0.16	1.86
NM_007294.4	c.8T>C	p.L3S	RING	-0.174448	-0.0664564	FUNC	5.5	3.14436	0.432414	0.1316	-0.0528601	0.753669	1.6	-2.07	-2.51	0.28
NM_007294.4	c.7T>G	p.L3V	RING	-0.123629	-0.0500459	FUNC	5.5	2.21535	0.552159	0.0733	-0.0442025	1.64171	0.97	-0.55	-1.26	0.75
NM_007294.4	c.10T>G	p.S4A	RING	0.209159	0.0736913	FUNC	80.9	0.1898	-0.4979	0.0801	-0.153909	0.60814	0.1	0.1	-0.36	-0.22
NM_007294.4	c.11C>G	p.S4C	RING	-0.535798	-0.245299	FUNC	80.9	-0.0169503	0.254118	0.1235	-0.0524061	0.86784	-0.12	-0.34	-2.35	0.08
NM_007294.4	c.11C>T	p.S4F	RING	-0.262136	-0.495239	FUNC	80.9	-0.441772	-1.05207	0.2836	0.0530984	0.750362	0.45	-0.65	-0.92	-0.28
NM_007294.4	c.10T>C	p.S4P	RING	-0.0410589	-0.330096	FUNC	80.9	2.71668	1.25056	0.065	-0.0100755	0.59003	1.35	-0.1	0.07	-0.4
NM_007294.4	c.10T>A	p.S4T	RING	-0.0669535	0.0376395	FUNC	80.9	0.345204	-0.0779879	0.1004	-0.0738311	0.457412	0.36	-0.14	0	0.8
NM_007294.4	c.11C>A	p.S4Y	RING	-0.896742	-0.25539	FUNC	80.9	-0.333922	-0.986424	0.2381	0.034798	0.710161	0.38	-0.57	-0.47	-0.77
NM_007294.4	c.14C>A	p.A5D	RING	-0.311448	0.132687	FUNC	78.1	0.10426	0.519174	0.206	-0.0561941	0.669963	0.03	-0.54	0.83	-1.18
NM_007294.4	c.14C>G	p.A5G	RING	-0.145442	-0.591609	FUNC	78.1	-2.03577	1.26142	0.1186	-0.068784	0.705583	-1.09	-0.34	-0.19	0.65
NM_007294.4	c.13G>C	p.A5P	RING	-0.495884	-0.892859	INT	78.1	3.1656	-0.228784	0.1607	-0.0566808	0.962583	1.18	-0.22	0.28	4.9
NM_007294.4	c.13G>T	p.A5S	RING	-0.427613	-0.261441	FUNC	78.1	-0.315409	0.928737	0.0994	-0.116401	0.678794	-0.22	-0.59	-0.02	0.3
NM_007294.4	c.13G>A	p.A5T	RING	-0.238102	-0.0878382	FUNC	78.1	-0.0848508	0.720594	0.1084	-0.0839604	0.756666	0.45	-0.73	0.56	1.55
NM_007294.4	c.14C>T	p.A5V	RING	-0.544596	0.31408	FUNC	78.1	0.499842	0.153962	0.1303	-0.0834779	0.801716	0.76	-0.89	0.52	2.15
NM_007294.4	c.16C>T	p.L6F	RING	0.186728	-0.180958	FUNC	52	0.64135	0.370981	0.0984	-0.0552862	0.135789	0.2	-0.6	-1.19	2.6
NM_007294.4	c.17T>A	p.L6H	RING	-0.199659	-0.0381968	FUNC	52	0.678301	1.162	0.1307	-0.0570893	0.737174	-0.13	0.02	-2.1	1.35
NM_007294.4	c.16C>A	p.L6I	RING	-0.268093	-0.114586	FUNC	52	0.206107	-0.0694587	0.0701	-0.181891	0.257841	-0.01	-0.42	-0.82	0.96
NM_007294.4	c.17T>C	p.L6P	RING	-0.126046	0.326953	FUNC	52	6.35797	5.43837	0.1115	-0.0472167	0.749969	0.78	-0.05	-1.05	-0.99
NM_007294.4	c.17T>G	p.L6R	RING	0.273595	-0.195369	FUNC	52	-0.40595	0.604094	0.1017	-0.0584211	-0.211774	-0.2	-0.15	-2.53	0.42
NM_007294.4	c.16C>G	p.L6V	RING	-0.429473	0.163586	FUNC	52	0.335752	0.480684	0.0512	-0.0990669	0.302599	0.02	-0.44	-0.08	-0.84
NM_007294.4	c.19C>T	p.R7C	RING	-0.14393	-0.148867	FUNC	19.2	0.213055	1.58558	0.18	0.0211131	1.83556	0.81	-1.19	0.62	4.63
NM_007294.4	c.19C>G	p.R7G	RING	-0.0526837	-0.311501	FUNC	19.2	-0.335144	2.51117	0.1753	-0.0149165	2.34715	1.46	-1.97	-0.02	0.3
NM_007294.4	c.20G>A	p.R7H	RING	-0.362292	-0.539421	FUNC	19.2	0.0292954	0.734344	0.104	-0.124234	1.05162	0	-1.52	0.21	3.68
NM_007294.4	c.20G>T	p.R7L	RING	-0.149922	-0.0164586	FUNC	19.2	-0.166226	-0.685041	0.2306	-0.100487	0.461499	0.31	-0.5	0.8	4.24
NM_007294.4	c.20G>C	p.R7P	RING	-0.351058	-0.192426	FUNC	19.2	4.56132	3.51913	0.1992	-0.0342974	2.4202	2.08	0.15	-1.5	1.33
NM_007294.4	c.19C>A	p.R7S	RING	-0.546289	-0.921592	INT	19.2	1.00654	1.50927	0.2715	-0.0309096	2.03424	0.73	-1.9	0.55	2.73
NM_007294.4	c.23T>C	p.V8A	RING	5.5609e-05	0.223406	FUNC	0.4	2.05427	1.34923	0.2541	0.0191424	2.07334	1.59	-1.37	-1.83	4.94
NM_007294.4	c.23T>A	p.V8D	RING	0.153304	-1.12168	INT	0.4	4.47752	3.02311	0.4852	0.18494	2.71131	1.44	-2.99	-0.25	2.63
NM_007294.4	c.22G>T	p.V8F	RING	-0.278138	-0.569227	FUNC	0.4	2.03748	1.09059	0.2337	-0.0212574	2.31856	0.86	-1.09	-0.1	0.73
NM_007294.4	c.23T>G	p.V8G	RING	-0.29183	-0.312289	FUNC	0.4	2.75476	2.55579	0.2644	0.199613	2.66733	2.68	-2.93	-2.65	9.4
NM_007294.4	c.22G>A	p.V8I	RING	0.211599	-0.560919	FUNC	0.4	1.25717	-0.621183	0.0991	-0.217089	1.43087	0.75	-0.16	-0.78	4.35
NM_007294.4	c.22G>C	p.V8L	RING	-0.172054	-0.448267	FUNC	0.4	3.35967	-0.43643	0.324	-0.0871992	1.46835	0.86	-0.41	-0.26	2.85
NM_007294.4	c.26A>C	p.E9A	RING	-0.818079	0.236743	FUNC	79.9	0.0865666	0.431095	0.188	-0.0435283	0.00959465	0.37	-0.16	-0.6	0.73
NM_007294.4	c.27A>C	p.E9D	RING	-0.422335	-0.129704	FUNC	79.9	0.455553	0.938362	0.2172	0.0273898	-0.00998261	0.17	-0.49	-0.29	2.35
NM_007294.4	c.26A>G	p.E9G	RING	-0.272346	-0.145408	FUNC	79.9	0.480093	1.59668	0.1529	-0.024171	0.0344574	0.95	-0.29	-0.78	4.35
NM_007294.4	c.25G>A	p.E9K	RING	-0.374312	-0.649333	FUNC	79.9	-0.0931283	-0.0624142	0.1851	-0.00991959	-0.161629	0.13	-0.19	0.03	-1.22
NM_007294.4	c.25G>C	p.E9Q	RING	-0.332609	-0.292376	FUNC	79.9	0.24329	0.351497	0.1577	-0.0306946	-0.364139	0.03	-0.11	-0.09	1.59
NM_007294.4	c.26A>T	p.E9V	RING	-0.205341	-0.252638	FUNC	79.9	0.519545	0.323707	0.3144	0.0197808	0.109392	0.48	0.02	-0.81	1.43
NM_007294.4	c.29A>C	p.E10A	RING	-0.234229	-0.0319007	FUNC	53.6	-0.00898476	0.334838	0.3252	-0.0553254	0.0890629	0.46	-0.49	-1.16	0.67
NM_007294.4	c.30A>C	p.E10D	RING	-0.368386	-0.116327	FUNC	53.6	0.496344	0.988938	0.2247	0.0372069	-0.0032139	0.52	-1	0.15	-1.42
NM_007294.4	c.29A>G	p.E10G	RING	-0.151913	-0.183633	FUNC	53.6	0.714745	1.83544	0.3836	0.0691118	0.491084	1.45	-1.36	-2.62	1.01
NM_007294.4	c.28G>C	p.E10Q	RING	-0.391035	-0.403287	FUNC	53.6	0.0694247	0.261832	0.3658	0.0372774	0.0673872	0.14	-0.87	-0.88	0.98
NM_007294.4	c.29A>T	p.E10V	RING	-0.730653	-0.851903	INT	53.6	0.464551	0.716373	0.5285	0.0353656	0.357123	0.44	0	-0.43	0.79
NM_007294.4	c.32T>C	p.V11A	RING	-0.226194	-0.12665	FUNC	0.7	1.73099	2.92406	0.8034	0.241024	2.23953	1.79	-1.34	-1.91	1.92
NM_007294.4	c.32T>A	p.V11E	RING	-0.980039	-2.20488	LOF	0.7	3.26593	6.98907	0.8426	0.311161	2.05769	1.93	-1.51	-0.42	-0.54
NM_007294.4	c.32T>G	p.V11G	RING	-0.384202	-2.4745	LOF	0.7	3.30625	4.94399	0.7047	0.325211	3.21577	3.04	-2.64	-1.68	4.23
NM_007294.4	c.31G>A	p.V11I	RING	-0.180826	-0.313425	FUNC	0.7	0.370595	0.470099	0.2243	0.00734959	1.02082	0.75	-0.11	-1.2	2.96
NM_007294.4	c.31G>C	p.V11L	RING	0.04323	-1.14196	INT	0.7	0.671129	1.73352	0.8171	0.0682377	0.462743	0.88	-0.3	-0.27	-1.09
NM_007294.4	c.34C>G	p.Q12E	RING	-0.0797745	-0.387357	FUNC	47.5	0.741902	1.6263	0.13	-4.00573	0.751231	0.56	-0.04	1.1	-0.92
NM_007294.4	c.36A>C	p.Q12H	RING	-0.033578	0.0311628	FUNC	47.5	0.874407	0.658927	0.4869	0.0139267	1.08758	0.81	-0.43	0.38	0.38
NM_007294.4	c.34C>A	p.Q12K	RING	-0.316774	0.0785666	FUNC	47.5	-0.544143	0.139412	0.1066	-0.0207317	0.324331	0.54	0.22	1.01	-0.58
NM_007294.4	c.35A>T	p.Q12L	RING	0.326342	0.119074	FUNC	47.5	-1.29798	-0.764151	0.329	0.0298281	-1.07364	0.26	0.84	-0.13	-0.85
NM_007294.4	c.35A>C	p.Q12P	RING	-1.06942	-2.18475	LOF	47.5	4.85204	6.25941	0.7547	0.221155	1.40884	2.09	0.33	3.11	0.9
NM_007294.4	c.35A>G	p.Q12R	RING	-0.067339	0.313649	FUNC	47.5	-0.386195	0.760643	0.119	0.0334669	-0.353092	0.16	-0.31	1.05	0.14
NM_007294.4	c.37A>G	p.N13D	RING	0.326036	0.316277	FUNC	89.6	0.369828	0.595087	0.1547	-0.105356	-0.312725	0.01	-0.4	0.35	1.05
NM_007294.4	c.37A>C	p.N13H	RING	0.127628	0.155809	FUNC	89.6	0.396057	0.126828	0.1385	-0.0872188	0.611031	0.34	-0.69	-0.1	0.73
NM_007294.4	c.38A>T	p.N13I	RING	0.044482	-0.578107	FUNC	89.6	0.796708	-0.095634	0.3108	-0.0152866	-0.268733	0.38	0.8	-2.03	1.55
NM_007294.4	c.39T>G	p.N13K	RING	-0.0682983	-0.299075	FUNC	89.6	0.188999	-0.0990583	0.3373	-0.0975206	-0.629481	-0.09	-0.23	0.24	-1.2
NM_007294.4	c.38A>G	p.N13S	RING	-0.0162577	-0.0720164	FUNC	89.6	0.14744	0.248441	0.1192	-0.139037	-0.194228	0.13	0.05	-0.51	-0.1
NM_007294.4	c.38A>C	p.N13T	RING	0.148495	0.171095	FUNC	89.6	0.574947	0.598046	0.1571	-0.0720126	-0.12486	0.16	0.12	-0.15	0.61
NM_007294.4	c.37A>T	p.N13Y	RING	-0.370063	-0.504029	FUNC	89.6	-0.0768433	0.0487706	0.2041	0.0377218	0.325562	0.39	-0.07	-0.65	0.33
NM_007294.4	c.41T>C	p.V14A	RING	0.32932	0.0624063	FUNC	2.1	1.97393	1.70771	0.653	0.0608378	2.29352	2.24	-1.28	-0.58	1.85
NM_007294.4	c.41T>A	p.V14D	RING	-1.01742	-1.2339	INT	2.1	5.89707	4.38122	0.8667	0.288107	3.23422	2.72	-2.89	-0.03	-0.27
NM_007294.4	c.40G>T	p.V14F	RING	-0.0786454	-1.43176	LOF	2.1	3.82039	2.1321	0.7052	0.130471	2.20251	0.49	-1.14	-0.54	1.38
NM_007294.4	c.41T>G	p.V14G	RING	0.0762782	-1.86122	LOF	2.1	3.3924	3.72263	0.7053	0.271176	3.2649	3.2	-2.49	-0.82	0.96
NM_007294.4	c.40G>A	p.V14I	RING	-0.2889	-0.00656432	FUNC	2.1	1.39194	0.243684	0.1611	-0.0362701	1.03939	0.69	-0.09	-1.13	2.78
NM_007294.4	c.40G>C	p.V14L	RING	-0.200813	-0.54824	FUNC	2.1	3.36361	0.972711	0.7491	0.0409264	0.896154	0.64	-0.34	-0.92	-0.28
NM_007294.4	c.43A>T	p.I15F	RING	-0.360371	-1.32041	INT	0.3	0.270527	5.54055	0.4247	0.0103686	2.3257	0.83	-1.47	-1.76	0.82
NM_007294.4	c.43A>C	p.I15L	RING	0.210002	0.0826832	FUNC	0.3	-1.30055	0.918777	0.0617	-0.175375	0.979366	0.59	-0.11	-1.55	1.46
NM_007294.4	c.45T>G	p.I15M	RING	-0.172165	-0.638692	FUNC	0.3	-1.59183	0.90351	0.1855	-0.0534278	1.52004	0.86	0.02	-1.55	1.46
NM_007294.4	c.44T>A	p.I15N	RING	-1.31073	-2.63305	LOF	0.3	1.45376	4.28536	0.8957	0.0793113	3.72847	2.8	-2.85	-2.57	1.73
NM_007294.4	c.44T>G	p.I15S	RING	-0.239706	-1.83471	LOF	0.3	2.12319	4.07701	0.9188	0.302863	4.07522	3.16	-3.54	-3.11	3.7
NM_007294.4	c.44T>C	p.I15T	RING	-1.29991	-2.09697	LOF	0.3	1.41497	2.93073	0.8314	0.181061	2.84076	2.74	-2.29	-3.54	1.92
NM_007294.4	c.43A>G	p.I15V	RING	-0.0254814	-0.580416	FUNC	0.3	0.867452	1.04178	0.1976	-0.143278	2.41612	1.28	-0.89	-1.87	1.57
NM_007294.4	c.46A>G	p.N16D	RING	-0.202836	-0.172551	FUNC	65.1	1.22525	0.685667	0.1523	-0.163469	-0.210905	0.14	-0.47	0.21	3.68
NM_007294.4	c.46A>C	p.N16H	RING	-0.0477892	-0.14059	FUNC	65.1	0.575004	-0.186669	0.0797	-0.160904	0.405613	0.54	-1.1	1.42	1.41
NM_007294.4	c.47A>T	p.N16I	RING	0.0885526	0.510673	FUNC	65.1	-0.963412	-1.3056	0.2071	-0.0119917	-0.53336	0.52	0.52	0.84	-1.6
NM_007294.4	c.48T>G	p.N16K	RING	0.619554	0.0619395	FUNC	65.1	-0.374601	-1.54361	0.2553	-0.137303	-0.250296	0.09	-0.26	1.83	-1.01
NM_007294.4	c.47A>G	p.N16S	RING	0.0323466	-0.333605	FUNC	65.1	0.330566	-0.511737	0.0817	-0.162133	0.274968	0.68	-0.59	0.04	-0.44
NM_007294.4	c.47A>C	p.N16T	RING	-0.113998	0.148422	FUNC	65.1	-0.508066	-0.134491	0.1201	-0.103696	0.237402	0.45	0.22	1.35	1.55
NM_007294.4	c.46A>T	p.N16Y	RING	-0.0758622	-0.353923	FUNC	65.1	0.0320363	-0.973884	0.1329	-0.00975554	-0.0752932	0.64	0.27	0.87	-1.07
NM_007294.4	c.50C>A	p.A17D	RING	-0.275524	0.0908071	FUNC	35	1.02099	0.964137	0.591	0.0748065	1.13978	1.08	-1.54	0.55	2.73
NM_007294.4	c.50C>G	p.A17G	RING	0.0607303	-0.180848	FUNC	35	1.18525	1.33824	0.2506	-0.00619259	1.73294	1.49	-1.4	-0.23	0.84
NM_007294.4	c.49G>C	p.A17P	RING	-1.25603	-2.87982	LOF	35	1.38744	3.24706	0.9718	0.214536	1.70035	1.55	-0.13	-1.62	-0.59
NM_007294.4	c.49G>T	p.A17S	RING	-0.23805	0.244996	FUNC	35	0.964205	1.15819	0.1704	0.00186311	1.35753	0.99	-0.93	-0.96	2.19
NM_007294.4	c.49G>A	p.A17T	RING	-0.0451541	-0.329704	FUNC	35	1.39372	1.1637	0.241	0.0955074	1.42706	0.69	-1.79	-1.29	2.92
NM_007294.4	c.50C>T	p.A17V	RING	-0.152687	-0.67793	FUNC	35	0.724181	-0.009086	0.443	0.0742815	1.20479	1.19	-1.08	-1.58	-0.06
NM_007294.4	c.54G>C	p.M18I	RING	0.197436	-0.160921	FUNC	0	2.36446	1.17327	0.9296	0.0508211	1.9068	0.31	-0.25	-1.01	-0.02
NM_007294.4	c.53T>A	p.M18K	RING	-1.12324	-2.39048	LOF	0	4.35151	3.88467	0.9577	0.311958	3.17985	2.16	-1.27	-4.34	-3.33
NM_007294.4	c.52A>C	p.M18L	RING	0.0966622	-0.0617858	FUNC	0	0.856036	0.0729185	0.4944	0.0285263	1.22309	0.55	-0.32	0.24	-1.2
NM_007294.4	c.53T>G	p.M18R	RING	-1.37371	-2.44599	LOF	0	4.993	4.87262	0.9646	0.315986	2.95768	1.51	-1.42	-3.57	-5.78
NM_007294.4	c.53T>C	p.M18T	RING	-1.12134	-1.88743	LOF	0	5.94429	3.98117	0.9257	0.30864	3.03224	2.06	-1.95	-3.87	0.74
NM_007294.4	c.52A>G	p.M18V	RING	-0.229074	-0.947285	INT	0	3.60303	2.52749	0.4893	0.0779178	2.52385	1.29	-0.48	-1.1	0.85
NM_007294.4	c.55C>G	p.Q19E	RING	0.118653	-0.170931	FUNC	29.7	0.582562	0.622401	0.1924	0.0429514	1.33757	1.28	-0.34	-1.12	1.52
NM_007294.4	c.57G>C	p.Q19H	RING	-0.200117	-0.194105	FUNC	29.7	1.96959	1.98201	0.7903	0.159463	1.85799	1.07	-0.5	-1.72	1.18
NM_007294.4	c.55C>A	p.Q19K	RING	-0.0438659	-0.308825	FUNC	29.7	-0.251356	0.355095	0.214	0.132808	1.17073	0.9	-0.01	-1.83	4.94
NM_007294.4	c.56A>T	p.Q19L	RING	-0.0151431	-0.0170689	FUNC	29.7	-1.26954	-1.3674	0.4809	0.145291	-0.61178	0.62	1.2	-1.53	1.18
NM_007294.4	c.56A>C	p.Q19P	RING	-0.189333	-2.16906	LOF	29.7	4.97175	4.78569	0.9533	0.329655	2.40964	2.66	0.44	-2.69	1.16
NM_007294.4	c.56A>G	p.Q19R	RING	-0.0310813	0.0502989	FUNC	29.7	0.0070691	-0.100766	0.2904	0.131805	0.195451	0.69	-0.44	-1.87	1.57
NM_007294.4	c.58A>G	p.K20E	RING	0.112195	-0.419305	FUNC	64.2	0.842512	0.581232	0.6331	0.117988	0.0297558	0.13	-0.25	-0.54	1.38
NM_007294.4	c.59A>T	p.K20I	RING	0.0451871	-0.207838	FUNC	64.2	0.259804	0.354987	0.8459	0.151217	-0.42494	0.46	1.02	-1.24	0.48
NM_007294.4	c.60A>T	p.K20N	RING	0.0997183	-0.340887	FUNC	64.2	0.392771	0.773072	0.8123	-0.0116412	0.175442	0.45	0.03	-1.61	1.74
NM_007294.4	c.58A>C	p.K20Q	RING	-0.143054	-0.780494	INT	64.2	0.403326	0.301315	0.5497	0.100287	-0.298262	0.07	-0.17	-1.94	2.76
NM_007294.4	c.59A>G	p.K20R	RING	0.176023	-0.0767759	FUNC	64.2	-0.367619	-0.199037	0.1912	0.0952108	-0.36212	0.14	-0.41	-0.93	0.4
NM_007294.4	c.59A>C	p.K20T	RING	-0.265182	-0.222576	FUNC	64.2	0.271984	0.918585	0.6672	0.114961	0.328152	0.65	-0.39	-1.16	0.67
NM_007294.4	c.61A>T	p.I21F	RING	-0.212481	-0.432699	FUNC	7.9	2.93931	1.26677	0.502	0.104406	2.36296	0.94	-0.86	-1.31	1.54
NM_007294.4	c.61A>C	p.I21L	RING	-0.0899879	0.244698	FUNC	7.9	-1.1308	0.047393	0.3179	-0.0154854	1.3968	0.92	-0.5	-2.69	1.16
NM_007294.4	c.63C>G	p.I21M	RING	-0.0395048	-0.527949	FUNC	7.9	-0.698017	0.440021	0.3028	0.110322	1.61613	1.02	-0.39	-1.75	3.11
NM_007294.4	c.62T>A	p.I21N	RING	-0.0238419	-0.215463	FUNC	7.9	1.5649	2.63863	0.38	0.131036	2.64159	2.54	-2.02	-2.2	2.18
NM_007294.4	c.62T>G	p.I21S	RING	0.0827975	0.202374	FUNC	7.9	0.946399	1.59809	0.7289	0.176813	2.75609	2.54	-2.49	-2.73	0.49
NM_007294.4	c.62T>C	p.I21T	RING	-0.0583276	0.0726213	FUNC	7.9	1.86147	0.772952	0.7525	0.164532	2.13117	2.21	-1.83	-2.47	1.58
NM_007294.4	c.61A>G	p.I21V	RING	0.0254756	-0.147346	FUNC	7.9	-0.284181	0.589128	0.2818	0.0858452	1.97718	1.37	-1.02	-1.03	5.03
NM_007294.4	c.66A>C	p.L22F	RING	0.561526	-0.333151	FUNC	0	7.4431	2.41917	0.8347	0.169223	2.83785	0.44	-1.37	-2.31	4.42
NM_007294.4	c.64T>A	p.L22I	RING	-0.272806	-0.625778	FUNC	0	0.617748	3.08653	0.565	-0.012139	2.15166	1.28	-0.19	-2.28	2.62
NM_007294.4	c.65T>C	p.L22S	RING	-0.790769	-2.10668	LOF	0	2.40369	4.79846	0.9757	0.358136	4.13885	2.59	-2.93	-0.01	5.66
NM_007294.4	c.64T>G	p.L22V	RING	0.00725562	-0.263422	FUNC	0	0.256329	3.52809	0.583	0.111796	2.43153	1.55	-1.32	-2.74	3.1
NM_007294.4	c.68A>C	p.E23A	RING	-0.133053	-0.608743	FUNC	19.5	-0.438436	-0.811156	0.7814	0.0588844	1.34707	0.93	-0.73	-0.56	0.82
NM_007294.4	c.69G>C	p.E23D	RING	-0.148818	-1.0667	INT	19.5	-1.6301	1.45822	0.971	0.00488402	1.40685	0.61	-0.96	-1.27	-1.25
NM_007294.4	c.68A>G	p.E23G	RING	-0.213109	-0.843385	INT	19.5	-1.40518	0.28479	0.8786	0.115448	1.70417	1.08	-1.21	-0.45	1.47
NM_007294.4	c.67G>A	p.E23K	RING	-0.077115	-0.342969	FUNC	19.5	-0.765333	-2.17225	0.947	0.0764379	1.31486	0.63	-0.89	-2.02	0.26
NM_007294.4	c.67G>C	p.E23Q	RING	0.334214	0.252641	FUNC	19.5	-0.324154	-1.06063	0.6092	0.0575191	0.773629	0.5	-0.83	-1.5	1.33
NM_007294.4	c.68A>T	p.E23V	RING	-0.0695579	0.135861	FUNC	19.5	2.18683	-1.49943	0.9231	0.125367	1.38925	1.46	-0.44	0.34	0.05
NM_007294.4	c.71G>T	p.C24F	RING	-0.756344	-1.27827	INT	0	28.6946	29.0249	0.9935	0.55479	0.480298	1.52	-0.55	-7.29	0.07
NM_007294.4	c.70T>G	p.C24G	RING	-0.104353	-2.31509	LOF	0	6.98581	8.29115	0.9929	0.561294	2.3434	2.07	-1.06	-5.13	2.82
NM_007294.4	c.70T>C	p.C24R	RING	-1.21423	-2.78524	LOF	0	28.1069	23.791	0.9994	0.561289	1.36143	2.01	-1.05	-3.71	1.91
NM_007294.4	c.71G>C	p.C24S	RING	0.744778	-1.88033	LOF	0	6.73425	7.31722	0.9983	0.56129	1.57973	1.35	-1.55	-4.97	2.84
NM_007294.4	c.72T>G	p.C24W	RING	-0.397436	-2.73591	LOF	0	47.8498	53.1703	0.9977	0.432133	1.0983	1.49	-0.8	-11.06	1.57
NM_007294.4	c.71G>A	p.C24Y	RING	-0.919376	-2.14268	LOF	0	33.4623	32.801	0.9956	0.554777	0.567595	1.6	-0.74	-7.46	1.43
NM_007294.4	c.73C>G	p.P25A	RING	-0.0207022	0.437602	FUNC	17.8	1.55219	1.8401	0.9288	0.17677	0.0446096	1.48	-1.29	-1.17	3
NM_007294.4	c.74C>T	p.P25L	RING	-0.39816	-1.66084	LOF	17.8	2.69237	1.55049	0.9779	0.352363	-0.431547	0.88	-0.5	0.29	0.6
NM_007294.4	c.74C>G	p.P25R	RING	0.037062	-0.202954	FUNC	17.8	2.34712	1.7609	0.9589	0.408439	0.222007	0.98	-0.47	-1.79	0.31
NM_007294.4	c.73C>T	p.P25S	RING	-0.135122	0.0528508	FUNC	17.8	2.12987	2.38718	0.9508	0.154	0.372235	0.92	-1.59	-0.88	0.98
NM_007294.4	c.73C>A	p.P25T	RING	-0.244996	-0.19429	FUNC	17.8	3.57534	3.79678	0.9421	0.375495	-0.051418	0.79	-1.48	-0.6	0.73
NM_007294.4	c.76A>C	p.I26L	RING	0.085887	-0.834112	INT	25.1	-0.482088	-0.684181	0.6869	0.0778633	0.532905	0.35	-0.36	-0.66	1.82
NM_007294.4	c.78C>G	p.I26M	RING	-0.0748721	0.0759307	FUNC	25.1	-0.573486	-0.170575	0.8376	0.146011	0.525315	0.55	-0.37	-1.93	2.19
NM_007294.4	c.77T>A	p.I26N	RING	-0.0193146	-1.98754	LOF	25.1	1.27674	1.46698	0.9875	0.293225	0.845139	1.11	-1.11	-0.71	2.06
NM_007294.4	c.77T>G	p.I26S	RING	0.073725	-1.09663	INT	25.1	1.50676	1.96215	0.983	0.417655	0.66845	0.79	-1.94	-0.45	1.47
NM_007294.4	c.77T>C	p.I26T	RING	-0.123482	-1.90767	LOF	25.1	1.13938	2.5126	0.9801	0.394644	1.04636	0.72	-1.71	-0.32	1.22
NM_007294.4	c.76A>G	p.I26V	RING	-0.236632	-0.010269	FUNC	25.1	0.435303	0.883154	0.226	0.0269692	0.623854	0.3	-0.93	0.41	0.29
NM_007294.4	c.79T>G	p.C27G	RING	-0.563252	-2.37421	LOF	43	6.64284	7.15529	0.9832	0.537243	0.232718	1.34	-0.55	-0.57	-2.53
NM_007294.4	c.79T>C	p.C27R	RING	-0.880587	-1.95936	LOF	43	6.90645	7.87952	0.9984	0.541763	0.496144	0.99	0.3	-1.17	3
NM_007294.4	c.79T>A	p.C27S	RING	-0.757801	-1.98032	LOF	43	7.28569	5.83418	0.9941	0.480594	0.383475	0.04	0.1	-0.5	-12.31
NM_007294.4	c.81T>G	p.C27W	RING	-0.68314	-1.92289	LOF	43	7.33288	8.07905	0.9971	0.501262	0.398299	1.18	-0.5	-0.65	0.33
NM_007294.4	c.82C>A	p.L28M	RING	-0.258074	-0.55916	FUNC	74	-0.014734	0.138794	0.611	0.150339	0.0723856	-0.12	0.02	-0.52	-1.51
NM_007294.4	c.83T>C	p.L28P	RING	-0.322648	-1.64361	LOF	74	3.49593	5.75532	0.9929	0.451556	0.279069	1.75	-0.04	-1.87	1.57
NM_007294.4	c.83T>A	p.L28Q	RING	-0.181855	-0.333171	FUNC	74	-0.696006	-0.874707	0.9197	0.400795	-0.0208306	-0.5	-0.41	-0.74	0.81
NM_007294.4	c.83T>G	p.L28R	RING	0.0213707	-0.0662809	FUNC	74	-1.1296	-0.913907	0.8057	0.405794	0.167477	-0.42	0.56	-0.28	6.95
NM_007294.4	c.82C>G	p.L28V	RING	-0.420658	-0.72896	FUNC	74	1.18567	1.76157	0.7645	0.193452	0.412816	0.55	0.21	-1.17	3
NM_007294.4	c.86A>C	p.E29A	RING	-0.0717191	-0.0536296	FUNC	77.6	0.173862	0.502925	0.7137	0.328593	0.54404	-0.05	-0.01	-2.5	-1.58
NM_007294.4	c.87G>C	p.E29D	RING	0.0983207	-0.235879	FUNC	77.6	0.00615003	-0.333106	0.3709	0.0414021	0.316471	0.45	-0.17	-0.51	-0.1
NM_007294.4	c.86A>G	p.E29G	RING	-0.502913	-0.286649	FUNC	77.6	0.288203	0.320768	0.7055	0.296641	0.578822	0.61	-0.16	-2.65	9.4
NM_007294.4	c.85G>A	p.E29K	RING	-0.0393072	-0.645512	FUNC	77.6	-0.328271	-1.00453	0.8575	0.345062	-0.511081	-0.21	0.16	-0.69	6.02
NM_007294.4	c.85G>C	p.E29Q	RING	-0.0798815	0.132155	FUNC	77.6	-0.212252	-0.73294	0.5725	0.137155	0.132344	-0.19	-0.03	-1.58	-0.06
NM_007294.4	c.86A>T	p.E29V	RING	0.0145521	-0.260087	FUNC	77.6	0.33113	0.0233689	0.9027	0.370171	0.62435	-0.43	-0.08	-0.66	1.82
NM_007294.4	c.88T>A	p.L30M	RING	-0.0649601	0.284766	FUNC	19.6	-0.485684	-0.273722	0.3039	0.0196179	0.4456	0.69	0.17	-2.76	-0.08
NM_007294.4	c.89T>C	p.L30S	RING	-0.103911	0.0601091	FUNC	19.6	0.983128	3.72314	0.9547	0.33766	1.5406	1.58	-0.88	-1.36	1.03
NM_007294.4	c.88T>G	p.L30V	RING	-0.170907	-0.0473694	FUNC	19.6	1.77277	2.09797	0.1963	-0.0268622	0.688144	0.63	-0.58	-1.26	0.75
NM_007294.4	c.89T>G	p.L30W	RING	-0.0726888	-0.295743	FUNC	19.6	2.05156	4.9831	0.8116	0.332522	1.02452	0.43	-0.66	-3.72	2.22
NM_007294.4	c.91A>T	p.I31F	RING	-0.206964	0.266901	FUNC	0.8	3.96033	16.6167	0.7476	0.20042	0.787587	0.73	-2.1	-0.53	3.95
NM_007294.4	c.91A>C	p.I31L	RING	-0.200653	-0.0617831	FUNC	0.8	-1.74617	0.92444	0.2837	0.0119637	0.56637	1.25	-0.89	-2.55	-0.67
NM_007294.4	c.93C>G	p.I31M	RING	-0.086216	-0.631893	FUNC	0.8	-1.01048	-0.231434	0.2634	0.117782	0.88366	1.15	-0.89	2.07	5.06
NM_007294.4	c.92T>A	p.I31N	RING	-0.199891	-0.828223	INT	0.8	1.61089	3.92917	0.9583	0.153043	2.46989	1.86	-1.51	2.22	4.92
NM_007294.4	c.92T>G	p.I31S	RING	-0.330987	-0.0312366	FUNC	0.8	0.782761	3.80388	0.9491	0.333846	2.55763	2.16	-2.5	0.47	4.54
NM_007294.4	c.92T>C	p.I31T	RING	0.147477	-0.133781	FUNC	0.8	-0.633536	2.52465	0.9496	0.340077	1.53485	1.29	-1.96	-2.03	1.55
NM_007294.4	c.91A>G	p.I31V	RING	0.137151	0.171253	FUNC	0.8	-0.150041	0.74708	0.3208	0.00673986	0.819819	0.9	-1.02	-2.95	0.09
NM_007294.4	c.94A>G	p.K32E	RING	-0.126819	-0.0877744	FUNC	77	0.814504	0.172075	0.3704	0.181088	0.0675483	-0.11	-0.24	0.91	-2.19
NM_007294.4	c.95A>T	p.K32M	RING	-0.422484	-0.307424	FUNC	77	1.1473	-0.264071	0.6909	0.164075	-0.30351	0.33	0.39	-3.51	-1.5
NM_007294.4	c.96G>C	p.K32N	RING	0.034347	-0.0915135	FUNC	77	0.514298	0.460236	0.8722	-0.00951081	0.0385212	0.3	-0.03	1.23	1.03
NM_007294.4	c.94A>C	p.K32Q	RING	-0.176571	0.0984339	FUNC	77	0.0212768	-0.280428	0.265	0.086485	-0.135063	0.08	-0.19	-0.64	7.52
NM_007294.4	c.95A>G	p.K32R	RING	-0.284408	0.249219	FUNC	77	-0.145127	-0.0404685	0.1084	0.0361186	-0.194753	0.11	-0.28	-1.5	1.33
NM_007294.4	c.95A>C	p.K32T	RING	-0.00995871	0.118786	FUNC	77	0.634865	0.120736	0.5133	0.153552	-0.131977	0.09	-0.29	0.41	0.29
NM_007294.4	c.98A>C	p.E33A	RING	-0.0346385	-0.362578	FUNC	64.9	0.404364	0.950071	0.6551	0.346945	0.443755	0.39	0.32	-1.08	5.46
NM_007294.4	c.99A>T	p.E33D	RING	0.0495709	0.235622	FUNC	64.9	0.112727	0.197337	0.6552	0.0910153	0.565548	0.03	-0.74	-1.21	-0.08
NM_007294.4	c.98A>G	p.E33G	RING	-0.12424	-0.944338	INT	64.9	1.26465	1.05623	0.7812	0.352122	0.482097	0.44	-1.32	-1.2	2.96
NM_007294.4	c.97G>A	p.E33K	RING	-0.0714196	-0.412089	FUNC	64.9	-0.629669	0.48774	0.8003	0.32993	0.130493	-0.04	0.03	-0.82	0.96
NM_007294.4	c.97G>C	p.E33Q	RING	-0.0275056	-0.265286	FUNC	64.9	-0.201834	-0.2577	0.5749	0.136369	0.41966	-0.1	-0.55	-1.95	1.71
NM_007294.4	c.98A>T	p.E33V	RING	-0.310233	-0.0197703	FUNC	64.9	0.152906	0.657218	0.7759	0.350145	0.235907	-0.22	-0.2	-0.84	5.75
NM_007294.4	c.100C>G	p.P34A	RING	-0.159381	-0.144486	FUNC	2.8	1.96422	2.6321	0.8351	0.389685	0.0934643	1.75	-1.55	-6.21	2.62
NM_007294.4	c.101C>A	p.P34H	RING	-0.651633	-2.83996	LOF	2.8	10.4047	13.2156	0.995	0.498117	0.115306	1.14	-1.71	0.49	-0.46
NM_007294.4	c.101C>T	p.P34L	RING	-0.349091	-1.86793	LOF	2.8	6.78602	5.97481	0.9811	0.450189	-0.0710484	0.63	-0.72	-8.11	1.21
NM_007294.4	c.101C>G	p.P34R	RING	-0.576766	-2.04327	LOF	2.8	11.3023	13.2679	0.9886	0.476097	-0.0738216	1.12	-0.54	-4.53	3.07
NM_007294.4	c.100C>T	p.P34S	RING	-0.436982	-1.6239	LOF	2.8	2.4194	3.71984	0.9812	0.473967	0.124251	1.56	-2.45	-2.94	3.07
NM_007294.4	c.100C>A	p.P34T	RING	-0.166991	-1.184	INT	2.8	1.93827	3.26379	0.9714	0.485433	-0.243102	0.98	-1.96	-3.11	3.7
NM_007294.4	c.104T>C	p.V35A	RING	-0.0537559	-1.44176	LOF	0.1	2.34736	3.03379	0.9194	0.418544	1.65569	2.85	-1.92	-1.65	0.85
NM_007294.4	c.104T>A	p.V35D	RING	-0.735602	-2.39856	LOF	0.1	3.97861	4.80098	0.9972	0.51806	2.56083	3.46	-3.26	0.27	0.81
NM_007294.4	c.103G>T	p.V35F	RING	-0.404236	-1.23553	INT	0.1	8.49034	1.29177	0.8491	0.454739	0.208842	1.26	-1.44	-0.24	-13.62
NM_007294.4	c.104T>G	p.V35G	RING	-0.700103	-2.11113	LOF	0.1	3.92595	4.73392	0.9695	0.497677	2.14306	3.23	-2.64	0.77	3.25
NM_007294.4	c.103G>A	p.V35I	RING	-0.446726	-0.337375	FUNC	0.1	0.273567	0.535315	0.1334	-0.0125377	0.076902	0.98	-0.39	0.54	1.43
NM_007294.4	c.103G>C	p.V35L	RING	-0.158666	-0.78449	INT	0.1	2.67196	1.27898	0.838	0.363809	0.269522	1.43	-0.58	-1.22	0.06
NM_007294.4	c.106T>G	p.S36A	RING	0.160321	0.0679651	FUNC	17.4	-0.0331503	-0.317668	0.2406	0.22037	-0.0673078	0.74	-0.61	-1.04	-12.32
NM_007294.4	c.106T>A	p.S36T	RING	-0.200251	-0.0948375	FUNC	17.4	-0.411479	0.339954	0.387	0.264026	-0.331221	0.3	-0.63	-1.23	0.53
NM_007294.4	c.109A>G	p.T37A	RING	0.113031	0.11442	FUNC	0	0.362665	1.08595	0.8487	0.349077	0.264049	1.31	-0.55	-5.42	1.52
NM_007294.4	c.110C>T	p.T37I	RING	-0.312433	-0.84183	INT	0	1.20226	2.67256	0.9779	0.356027	-0.254809	0.57	-0.24	-5.72	0.83
NM_007294.4	c.110C>A	p.T37K	RING	-0.781141	-2.49352	LOF	0	5.89836	9.50179	0.9729	0.449241	0.662262	2.24	-0.61	6.91	-0.3
NM_007294.4	c.109A>C	p.T37P	RING	0.129413	-0.368808	FUNC	0	4.90108	2.10516	0.9341	0.430182	0.17059	0.5	-0.5	1.04	1.75
NM_007294.4	c.110C>G	p.T37R	RING	-0.725412	-2.48553	LOF	0	13.288	16.3891	0.9643	0.450391	0.0371937	1.53	-0.95	3.9	-0.14
NM_007294.4	c.109A>T	p.T37S	RING	-0.0345626	-0.080739	FUNC	0	0.160741	1.39656	0.827	0.221513	0.375442	1.27	-1.77	-3.59	1.25
NM_007294.4	c.112A>G	p.K38E	RING	0.0204291	-0.0591684	FUNC	43.3	0.206855	0.249887	0.6501	0.0733963	1.28006	0.24	-0.26	1.38	2
NM_007294.4	c.113A>T	p.K38M	RING	-0.13176	-0.271031	FUNC	43.3	-0.367769	-1.04178	0.7233	0.0251083	-0.257895	0.47	0.4	-0.87	3.24
NM_007294.4	c.114G>C	p.K38N	RING	0.0534462	-0.122153	FUNC	43.3	-0.0405847	-0.0955386	0.8322	-0.14795	0.721403	0.64	-0.22	0.69	0.62
NM_007294.4	c.112A>C	p.K38Q	RING	0.0908066	0.0442275	FUNC	43.3	-0.235671	0.0025591	0.3771	0.0106512	0.511064	0.2	-0.18	1.71	1.84
NM_007294.4	c.113A>G	p.K38R	RING	0.0159784	-0.187629	FUNC	43.3	-0.816374	0.211149	0.0917	-0.0744906	0.293992	0.13	-0.28	0.96	1.02
NM_007294.4	c.113A>C	p.K38T	RING	0.117685	0.038122	FUNC	43.3	2.46901	-0.340483	0.487	0.0028217	0.489356	0.46	-0.56	0.64	0.78
NM_007294.4	c.116G>T	p.C39F	RING	-0.737997	-2.32092	LOF	26.1	13.5026	13.1328	0.9928	0.570783	0.758839	0.02	-0.55	-1.13	2.78
NM_007294.4	c.115T>G	p.C39G	RING	-0.599427	-2.22422	LOF	26.1	6.4512	7.38253	0.9735	0.573647	1.48421	1.35	-1.21	-2.58	-12.55
NM_007294.4	c.115T>C	p.C39R	RING	-0.555535	-2.40361	LOF	26.1	8.09223	8.34299	0.9978	0.573645	1.08224	0.39	-1.22	-3.22	-9.52
NM_007294.4	c.116G>C	p.C39S	RING	-0.686997	-2.23492	LOF	26.1	7.19892	2.06711	0.9966	0.573575	0.899682	-0.11	-1.59	-2.83	-11.94
NM_007294.4	c.117T>G	p.C39W	RING	-0.424588	-2.53443	LOF	26.1	12.5542	12.692	0.9945	0.557186	0.966768	0.25	-1.08	-1.74	-11.28
NM_007294.4	c.116G>A	p.C39Y	RING	-0.79893	-2.65824	LOF	26.1	12.6096	12.9514	0.9926	0.57077	0.600654	-0.17	-0.65	-3.28	-9.43
NM_007294.4	c.119A>C	p.D40A	RING	0.164248	-0.119216	FUNC	16.8	-0.485077	-0.270375	0.8938	0.324856	0.569305	0.55	-0.45	-1.53	1.18
NM_007294.4	c.120C>A	p.D40E	RING	0.186901	0.000949463	FUNC	16.8	0.0922732	0.318983	0.9084	0.0914956	-0.0607341	0.55	-0.73	-1.58	-0.06
NM_007294.4	c.119A>G	p.D40G	RING	0.182591	0.197451	FUNC	16.8	-1.19843	-1.78207	0.8203	0.313449	0.55463	-0.76	-0.32	-0.99	5.04
NM_007294.4	c.118G>C	p.D40H	RING	-0.0440431	-0.281113	FUNC	16.8	1.62684	0.259032	0.9261	0.325465	0.511012	-0.22	-0.35	-0.23	0.84
NM_007294.4	c.118G>A	p.D40N	RING	-0.222708	-0.0802034	FUNC	16.8	-0.760355	-0.747614	0.5661	-0.090638	0.202924	-0.32	-0.88	-2	5.99
NM_007294.4	c.119A>T	p.D40V	RING	0.0419192	-0.501413	FUNC	16.8	0.0515512	0.43291	0.9586	0.338062	-0.433485	0.41	0.01	-0.98	2.21
NM_007294.4	c.118G>T	p.D40Y	RING	-0.118837	-0.376939	FUNC	16.8	3.45554	-1.56232	0.861	0.338217	0.0846338	-0.15	0.17	-1.28	3.3
NM_007294.4	c.121C>G	p.H41D	RING	-0.413537	-2.14174	LOF	29.2	4.50492	1.11758	0.9926	0.575114	0.701467	2.02	-1.18	-3	-0.54
NM_007294.4	c.122A>T	p.H41L	RING	-0.759022	-1.77532	LOF	29.2	5.85921	7.70749	0.9849	0.570694	-0.527052	-0.12	0.34	-2.04	-4.04
NM_007294.4	c.121C>A	p.H41N	RING	-0.608416	-2.29076	LOF	29.2	5.53194	6.15603	0.9779	0.316993	0.487805	1.42	-1.1	-1.95	1.71
NM_007294.4	c.122A>C	p.H41P	RING	-0.632189	-2.55982	LOF	29.2	12.1508	9.59265	0.9886	0.570766	1.08686	2.85	0.05	-0.4	0.97
NM_007294.4	c.123C>G	p.H41Q	RING	-0.286893	-2.22697	LOF	29.2	4.81854	7.93497	0.9964	0.557227	-0.0151652	0.93	-0.14	-1.59	0.89
NM_007294.4	c.122A>G	p.H41R	RING	-0.577103	-2.07796	LOF	29.2	5.48148	8.32528	0.9824	0.570687	-0.221148	0.5	-0.59	-1.41	3.54
NM_007294.4	c.121C>T	p.H41Y	RING	-0.347988	-2.02233	LOF	29.2	9.65208	9.39945	0.9728	0.571641	-0.451847	-0.11	1.26	-2.31	4.42
NM_007294.4	c.125T>A	p.I42K	RING	-0.0462473	-0.636488	FUNC	5.5	0.655745	1.74872	0.9245	0.417245	2.04697	2.07	-1.07	5.67	5.66
NM_007294.4	c.124A>C	p.I42L	RING	0.285853	0.0717262	FUNC	5.5	-0.369496	0.372871	0.4395	0.191943	0.186483	0.89	0.02	-2.63	1.06
NM_007294.4	c.126A>G	p.I42M	RING	0.197597	0.146634	FUNC	5.5	-0.351798	1.12273	0.4966	0.268758	0.229119	1.18	0.08	3.28	4.77
NM_007294.4	c.125T>G	p.I42R	RING	-0.046398	-0.550861	FUNC	5.5	3.19351	2.05196	0.8687	0.409259	1.20457	1.53	-0.45	2.55	5.6
NM_007294.4	c.125T>C	p.I42T	RING	0.164765	-0.0757506	FUNC	5.5	1.82087	2.44927	0.7015	0.348239	1.32691	1.92	-1.71	-0.07	1.43
NM_007294.4	c.124A>G	p.I42V	RING	0.061076	0.109884	FUNC	5.5	0.534601	0.679603	0.1926	0.0471287	0.369079	1.32	-0.46	-3.47	2.17
NM_007294.4	c.128T>G	p.F43C	RING	0.0333939	-0.768826	INT	0	-0.179934	4.16168	0.9945	0.423966	1.42386	2.42	-2.05	2.51	4.64
NM_007294.4	c.127T>A	p.F43I	RING	-0.0607953	-1.16581	INT	0	1.81219	3.23531	0.9845	0.412295	0.605123	1.99	-1.97	-2.73	0.49
NM_007294.4	c.128T>C	p.F43S	RING	-0.0949246	-1.241	INT	0	1.1808	4.88469	0.9953	0.434549	3.6617	3.63	-3.58	0.87	-1.07
NM_007294.4	c.127T>G	p.F43V	RING	0.294631	-1.03847	INT	0	1.44015	3.72639	0.9848	0.397713	0.8526	1.93	-2.23	-4.62	1.18
NM_007294.4	c.128T>A	p.F43Y	RING	-0.174855	-0.22109	FUNC	0	2.92664	0.847052	0.8525	0.216392	0.215539	1.22	0.07	0.53	0.06
NM_007294.4	c.131G>T	p.C44F	RING	-0.866076	-2.54219	LOF	16.3	8.37515	13.2706	0.9946	0.570783	-0.272045	0.87	-0.86	-0.51	-0.1
NM_007294.4	c.130T>G	p.C44G	RING	-0.438144	-2.53217	LOF	16.3	4.59368	6.47121	0.9881	0.568417	2.03986	1.65	-1.24	-1.45	1.89
NM_007294.4	c.130T>C	p.C44R	RING	-0.988027	-2.19783	LOF	16.3	6.90993	9.00377	0.9983	0.573184	0.647357	1.54	-1.34	-1.88	-14.59
NM_007294.4	c.131G>C	p.C44S	RING	-0.255105	-2.26776	LOF	16.3	5.99292	5.00877	0.9964	0.573114	0.808234	1.1	-1.74	-1.63	2.05
NM_007294.4	c.132C>G	p.C44W	RING	-0.453938	-2.30702	LOF	16.3	8.75214	12.4516	0.9971	0.575114	-0.0814818	0.93	-1.14	-1.14	9.6
NM_007294.4	c.131G>A	p.C44Y	RING	0.0466116	-2.39797	LOF	16.3	8.12481	13.0017	0.9965	0.57077	-0.122269	0.87	-0.87	-1.74	-11.28
NM_007294.4	c.133A>G	p.K45E	RING	-0.201036	-0.63445	FUNC	29.9	1.4558	0.757059	0.8142	0.192516	1.3591	0.77	-0.35	0.39	1.97
NM_007294.4	c.134A>T	p.K45I	RING	-0.467519	-2.43581	LOF	29.9	1.43174	0.934338	0.9451	0.119502	-0.77495	0.83	0.17	1.09	1.59
NM_007294.4	c.135A>C	p.K45N	RING	-0.175318	-0.337829	FUNC	29.9	0.566904	1.73143	0.9403	0.012337	1.23973	0.83	-0.92	-0.75	5.51
NM_007294.4	c.133A>C	p.K45Q	RING	-0.142344	-0.267722	FUNC	29.9	0.505207	1.0708	0.5107	0.0943477	0.733547	0.69	-0.63	-0.01	5.66
NM_007294.4	c.134A>G	p.K45R	RING	0.224376	-0.126505	FUNC	29.9	0.0335596	0.660637	0.0811	-0.0522953	0.329799	0.13	0.17	0.05	-0.07
NM_007294.4	c.134A>C	p.K45T	RING	0.0671286	-0.698344	FUNC	29.9	1.07792	2.39675	0.805	0.101091	0.764723	0.81	-1.02	0.58	2.5
NM_007294.4	c.137T>G	p.F46C	RING	-0.312488	0.138589	FUNC	74.8	0.862294	0.493011	0.8621	0.351398	-0.656357	0.85	0.31	1.9	-0.48
NM_007294.4	c.136T>A	p.F46I	RING	0.0511564	0.118019	FUNC	74.8	0.0758598	-0.506712	0.6413	0.14335	-0.763314	0.5	0.5	-0.06	2.96
NM_007294.4	c.136T>C	p.F46L	RING	1.04811	-0.578321	FUNC	74.8	-0.172951	-0.180637	0.9656	0.121504	-0.653303	0.22	0.19	0.93	-0.52
NM_007294.4	c.137T>C	p.F46S	RING	-0.312524	0.242754	FUNC	74.8	0.620891	0.464957	0.8948	0.33051	-0.392316	0.65	-0.36	-0.16	1.86
NM_007294.4	c.136T>G	p.F46V	RING	-0.142473	-0.400504	FUNC	74.8	0.645801	0.414933	0.6526	0.279098	-0.760576	0.57	0.3	1.06	1
NM_007294.4	c.137T>A	p.F46Y	RING	-0.416132	-0.354797	FUNC	74.8	0.0878511	0.0624593	0.2622	0.109181	-0.368049	0.03	-0.17	0.31	0.64
NM_007294.4	c.140G>T	p.C47F	RING	-0.236038	-1.96018	LOF	9.3	25.0952	22.3335	0.9945	0.570324	0.805435	0.72	-0.63	-1.8	3.77
NM_007294.4	c.139T>G	p.C47G	RING	-0.741702	-2.43589	LOF	9.3	5.9626	8.00913	0.9925	0.578201	2.38131	2.04	-1.35	-2.75	4.95
NM_007294.4	c.139T>C	p.C47R	RING	-0.499002	-1.8353	LOF	9.3	9.74425	9.80107	0.9984	0.578192	0.963043	1.42	-1.09	-1.33	-2.48
NM_007294.4	c.141C>G	p.C47W	RING	-0.187408	-2.25669	LOF	9.3	23.6185	18.6547	0.9969	0.530417	1.50226	0.88	-1.19	-1.05	-0.99
NM_007294.4	c.140G>A	p.C47Y	RING	-0.20551	-1.67798	LOF	9.3	29.1378	24.934	0.9974	0.570323	1.09951	0.9	-0.65	-1.3	0.57
NM_007294.4	c.144G>T	p.M48I	RING	0.336882	-0.259442	FUNC	0	1.91242	1.31751	0.744	0.0607982	1.88262	0.67	-0.48	1.05	0.14
NM_007294.4	c.143T>A	p.M48K	RING	-0.839554	-2.12489	LOF	0	3.43619	5.58094	0.9594	0.352102	3.14886	1.68	-1	-3.89	-0.75
NM_007294.4	c.142A>C	p.M48L	RING	-0.109727	-0.387238	FUNC	0	0.396051	0.222423	0.496	0.0732678	1.07929	0.56	-0.43	0.98	1.18
NM_007294.4	c.143T>G	p.M48R	RING	-0.525942	-2.88396	LOF	0	4.96781	9.91571	0.9571	0.351575	2.7802	1.42	-1.51	-3.66	-2.33
NM_007294.4	c.143T>C	p.M48T	RING	0.353441	-0.0633378	FUNC	0	2.17614	3.10972	0.9123	0.284332	2.83278	2.01	-1.76	-1.8	3.77
NM_007294.4	c.142A>G	p.M48V	RING	0.0813674	-0.276021	FUNC	0	2.82019	1.91256	0.3354	0.129755	2.41003	1.13	-1.02	-0.4	0.97
NM_007294.4	c.145C>A	p.L49M	RING	0.161846	-0.518553	FUNC	46.1	-0.185598	0.187581	0.1921	0.00861679	0.541296	0.23	0.15	1.78	1.12
NM_007294.4	c.146T>C	p.L49P	RING	0.0705573	-1.62452	LOF	46.1	0.95639	5.43015	0.9635	0.332183	0.96106	1.36	-0.8	-1.75	3.11
NM_007294.4	c.146T>A	p.L49Q	RING	-0.0143034	-0.319247	FUNC	46.1	0.546596	1.74458	0.2979	0.261058	0.0617252	0.17	-0.71	-0.08	-0.84
NM_007294.4	c.146T>G	p.L49R	RING	0.0704874	-0.69667	FUNC	46.1	0.997716	1.93065	0.4001	0.103124	-0.0134696	0.18	0.15	-0.13	-0.85
NM_007294.4	c.145C>G	p.L49V	RING	-0.320378	-0.873863	INT	46.1	0.680003	1.02311	0.2501	0.0712412	0.941305	0.66	-1.12	0.42	-0.64
NM_007294.4	c.148A>G	p.K50E	RING	-0.43877	-0.591419	FUNC	56.5	-0.215059	0.305725	0.7245	0.249172	0.226833	0.09	-0.16	0.39	1.97
NM_007294.4	c.149A>T	p.K50I	RING	0.000387323	0.126244	FUNC	56.5	-0.379709	-0.335256	0.8836	0.132458	-0.027799	0.22	0.56	-0.07	1.43
NM_007294.4	c.150A>C	p.K50N	RING	0.331557	0.00854466	FUNC	56.5	0.292442	0.986999	0.8778	-0.0912596	-0.0810877	0.66	-0.29	-0.99	5.04
NM_007294.4	c.148A>C	p.K50Q	RING	-0.322958	-0.289487	FUNC	56.5	-0.53122	-0.0535476	0.3705	0.0755693	-0.372484	-0.05	-0.28	0.05	-0.07
NM_007294.4	c.149A>G	p.K50R	RING	0.0448587	0.134462	FUNC	56.5	0.277778	0.253669	0.1544	0.0751666	-0.153161	0.08	-0.33	-0.07	1.43
NM_007294.4	c.149A>C	p.K50T	RING	-0.192115	0.43979	FUNC	56.5	0.170975	1.23365	0.6876	0.130198	0.0936341	0.53	-0.57	-0.58	1.85
NM_007294.4	c.151C>T	p.L51F	RING	0.220164	-0.145245	FUNC	23.4	1.44919	0.13041	0.7048	0.147088	1.55606	0.6	-1.5	-0.34	0.58
NM_007294.4	c.152T>A	p.L51H	RING	0.0461998	0.0243777	FUNC	23.4	2.33146	2.12849	0.8614	0.352322	2.28079	1.47	-0.87	-0.05	4.73
NM_007294.4	c.151C>A	p.L51I	RING	0.0058836	-0.3213	FUNC	23.4	2.81228	0.560216	0.4024	0.0784925	1.23202	1.01	-0.36	0.4	0.48
NM_007294.4	c.152T>C	p.L51P	RING	-0.154971	-1.33285	LOF	23.4	4.07132	5.50664	0.99	0.481426	2.64701	2.6	-0.98	-1.15	3.27
NM_007294.4	c.152T>G	p.L51R	RING	-0.19794	-0.334969	FUNC	23.4	2.37863	1.49163	0.8431	0.431639	1.44396	1.27	-0.46	-0.76	-0.81
NM_007294.4	c.151C>G	p.L51V	RING	0.0188392	-0.459831	FUNC	23.4	3.10884	1.31544	0.5008	0.19329	1.53942	1.54	-1.35	-0.64	7.52
NM_007294.4	c.154C>T	p.L52F	RING	-0.136595	-0.164703	FUNC	3.9	2.35866	3.06733	0.6023	0.137696	1.56126	0.85	-1.39	0.64	0.78
NM_007294.4	c.155T>A	p.L52H	RING	-0.204979	-1.01784	INT	3.9	2.31771	4.46464	0.8872	0.366613	2.11305	1.46	-0.85	1.46	0.6
NM_007294.4	c.154C>A	p.L52I	RING	-0.449286	-0.219703	FUNC	3.9	1.25333	1.76343	0.2195	0.0157907	1.27159	0.91	-0.53	-0.23	0.84
NM_007294.4	c.155T>C	p.L52P	RING	-0.297856	-1.26355	INT	3.9	6.77619	6.96046	0.9732	0.422778	2.44708	2.88	-0.91	1.23	1.03
NM_007294.4	c.155T>G	p.L52R	RING	-0.0503834	-1.10919	INT	3.9	3.05373	4.24457	0.8152	0.40102	1.71377	1.22	-0.29	0.1	-0.9
NM_007294.4	c.154C>G	p.L52V	RING	0.332691	-0.105064	FUNC	3.9	2.22376	3.1523	0.3567	0.146493	1.49744	1.17	-1.29	-1.52	2.24
NM_007294.4	c.157A>G	p.N53D	RING	0.442883	-0.527843	FUNC	94.1	0.0260563	0.877842	0.178	-0.139893	-0.296177	-0.03	0.21	0.26	1.28
NM_007294.4	c.157A>C	p.N53H	RING	-0.138125	0.00649721	FUNC	94.1	0.872687	0.113221	0.1282	-0.0898668	-0.0746898	-0.01	-0.12	0.03	-1.22
NM_007294.4	c.158A>T	p.N53I	RING	-0.144942	-0.347808	FUNC	94.1	0.878074	1.12026	0.4607	0.0373693	-0.254443	-0.32	0.43	2.35	-1.07
NM_007294.4	c.158A>G	p.N53S	RING	-0.414817	0.00786607	FUNC	94.1	0.0257057	-0.333237	0.1075	-0.167015	-0.634304	-0.16	0.2	-0.1	0.73
NM_007294.4	c.158A>C	p.N53T	RING	0.335909	-0.761629	INT	94.1	1.22485	0.535109	0.2357	-0.0867175	-0.319222	-0.16	0.32	-0.29	2.35
NM_007294.4	c.157A>T	p.N53Y	RING	-0.512063	-0.347397	FUNC	94.1	0.058753	0.35267	0.2472	0.0571201	-0.185982	0.11	-0.29	0.03	-1.22
NM_007294.4	c.160C>G	p.Q54E	RING	-0.138724	-0.314002	FUNC	39.3	-0.0720358	0.645052	0.1579	0.015736	0.910138	-0.09	-1.04	-0.49	-1.81
NM_007294.4	c.162G>C	p.Q54H	RING	0.0810848	-0.179248	FUNC	39.3	-0.0296037	0.596122	0.5674	0.0476319	1.59265	0.09	-0.69	-0.99	5.04
NM_007294.4	c.160C>A	p.Q54K	RING	-0.0414401	-0.620201	FUNC	39.3	0.0666628	0.225853	0.1319	0.0554004	1.25604	-0.07	-0.32	-0.79	0.92
NM_007294.4	c.161A>T	p.Q54L	RING	-0.0100837	-0.159399	FUNC	39.3	-0.587921	0.183256	0.4044	0.0669258	1.34182	0	0.51	-0.32	1.22
NM_007294.4	c.161A>C	p.Q54P	RING	0.453374	-0.475637	FUNC	39.3	2.74499	3.13518	0.6365	0.152496	1.7582	0.36	0	0.81	1.17
NM_007294.4	c.161A>G	p.Q54R	RING	-0.0632265	-0.122194	FUNC	39.3	0.451935	0.379873	0.1619	0.0921253	1.3436	-0.02	-0.07	-0.55	0.33
NM_007294.4	c.163A>G	p.K55E	RING	-0.116626	0.0384727	FUNC	107.7	-1.29162	0.402083	0.6152	0.10162	-0.259828	-0.07	-0.23	1.77	0.38
NM_007294.4	c.164A>T	p.K55M	RING	0.200976	-0.132292	FUNC	107.7	-1.46953	-0.172804	0.7743	0.045223	-0.276963	-0.17	-0.37	-5.23	0.98
NM_007294.4	c.165G>T	p.K55N	RING	0.147929	0.0127625	FUNC	107.7	-1.47401	0.751396	0.8155	-0.0135002	-0.374708	-0.07	-0.12	0.34	0.05
NM_007294.4	c.163A>C	p.K55Q	RING	-0.171958	0.13905	FUNC	107.7	-1.56254	0.155409	0.3722	0.0669954	-0.377182	-0.25	-0.09	0.32	0.07
NM_007294.4	c.164A>G	p.K55R	RING	0.0473499	-0.041673	FUNC	107.7	-1.65648	0.0917438	0.0936	-0.0357552	-0.164356	-0.3	-0.08	1.11	-4.24
NM_007294.4	c.164A>C	p.K55T	RING	0.062926	0.113378	FUNC	107.7	-0.986913	0.407796	0.7085	0.0220943	-0.373194	0.02	-0.48	-0.6	0.73
NM_007294.4	c.166A>G	p.K56E	RING	0.00325685	-0.0931927	FUNC	69.1	0.107916	-0.510226	0.5234	0.0299306	0.185134	-0.27	-0.07	-0.2	1.54
NM_007294.4	c.167A>T	p.K56I	RING	0.0757886	0.141885	FUNC	69.1	-0.302268	-0.0130348	0.7604	-0.0155815	0.308145	-0.28	1.2	-4.07	1.73
NM_007294.4	c.168A>C	p.K56N	RING	0.10427	-0.194643	FUNC	69.1	0.0707376	-0.0954476	0.6763	-0.122099	0.0796944	-0.1	0.91	-0.38	-0.16
NM_007294.4	c.166A>C	p.K56Q	RING	0.030435	0.202924	FUNC	69.1	0.309503	-0.0809785	0.3863	0.000363316	0.0812502	-0.21	0.09	-0.17	2.43
NM_007294.4	c.167A>G	p.K56R	RING	0.179214	-0.0765591	FUNC	69.1	-0.0115434	0.0356151	0.1059	0.0169764	0.253057	-0.14	-0.01	-0.35	-1.38
NM_007294.4	c.167A>C	p.K56T	RING	0.117952	-0.0828119	FUNC	69.1	0.817778	-0.000443111	0.5275	-0.0637758	0.236338	-0.22	0.08	-1.06	0.43
NM_007294.4	c.170G>C	p.G57A	RING	-0.0224055	0.17074	FUNC	93.8	2.76145	3.01204	0.4784	0.0716944	0.745859	1.39	-0.18	-1.79	0.31
NM_007294.4	c.169G>C	p.G57R	RING	0.0937644	-0.0672533	FUNC	93.8	2.42519	2.23903	0.8454	0.127381	0.190306	1.47	-0.42	-2.89	5.7
NM_007294.4	c.170G>T	p.G57V	RING	0.181554	0.0529492	FUNC	93.8	5.2623	3.97148	0.5304	0.125121	0.859833	1.65	-1.02	-3.1	5.23
NM_007294.4	c.172C>G	p.P58A	RING	0.0545811	-0.0643035	FUNC	63.4	1.08461	0.609103	0.1613	0.195515	0.305622	1.04	-0.3	-0.41	1.97
NM_007294.4	c.173C>A	p.P58H	RING	0.211093	-1.4681	LOF	63.4	1.45785	-0.0794754	0.3455	0.101346	0.0639879	0.71	-0.06	-0.76	-0.81
NM_007294.4	c.173C>T	p.P58L	RING	-0.270954	0.033659	FUNC	63.4	1.06861	0.297818	0.1646	0.0433163	0.187328	0.8	-0.47	-0.32	1.22
NM_007294.4	c.173C>G	p.P58R	RING	0.120853	0.191629	FUNC	63.4	1.26424	0.393439	0.2928	0.107632	0.154898	0.99	0.24	-1.89	0.29
NM_007294.4	c.172C>A	p.P58T	RING	0.0671831	-0.274594	FUNC	63.4	2.86594	0.632749	0.2015	0.16448	0.0695324	0.31	-0.44	-0.44	-3.61
NM_007294.4	c.175T>G	p.S59A	RING	0.194888	0.122592	FUNC	0	-2.28618	-0.509957	0.0859	0.0543769	0.134546	0.61	-0.17	-1.63	2.05
NM_007294.4	c.176C>T	p.S59L	RING	0.203742	-0.216695	FUNC	0	2.2916	-1.44944	0.1897	0.160404	-0.174854	0.5	0.28	-4.65	1.61
NM_007294.4	c.175T>C	p.S59P	RING	0.00655832	-0.111088	FUNC	0	-0.601547	-1.14698	0.3334	0.285569	0.519832	0.5	0.05	-0.2	1.54
NM_007294.4	c.175T>A	p.S59T	RING	-0.154807	-0.00769841	FUNC	0	3.12395	-0.179118	0.1584	0.0798411	0.502186	0.87	0.05	-0.75	5.51
NM_007294.4	c.178C>G	p.Q60E	RING	0.335876	0.0746809	FUNC	50	0.365279	0.665952	0.1437	0.0762492	0.742497	0.42	0.12	0.35	1.05
NM_007294.4	c.180G>T	p.Q60H	RING	0.112406	-0.204028	FUNC	50	0.771832	0.154152	0.5064	0.0788697	0.871206	0.23	-0.77	-0.08	-0.84
NM_007294.4	c.178C>A	p.Q60K	RING	0.114477	-0.343854	FUNC	50	-0.468352	-0.197985	0.1044	0.159591	0.67958	0.8	-0.02	1.33	5.68
NM_007294.4	c.179A>T	p.Q60L	RING	-0.0656993	-0.0404272	FUNC	50	0.157337	-0.281657	0.315	0.187561	0.112164	0.61	1.08	-1.11	1.83
NM_007294.4	c.179A>C	p.Q60P	RING	0.1618	0.557265	FUNC	50	0.280951	1.14762	0.464	0.326934	1.11021	1.3	0.33	-2.08	0.92
NM_007294.4	c.179A>G	p.Q60R	RING	0.345961	0.175007	FUNC	50	-0.2579	-0.12992	0.1459	0.19448	0.449778	0.61	-0.5	-0.44	-3.61
NM_007294.4	c.182G>T	p.C61F	RING	-0.763412	-1.93752	LOF	0	28.2235	23.8004	0.9875	0.557653	1.29724	1.32	-0.61	-2.11	2.23
NM_007294.4	c.181T>G	p.C61G	RING	-0.267817	-1.73835	LOF	0	6.60161	9.39684	0.9904	0.565018	2.04372	2.24	-1.17	1.1	-0.92
NM_007294.4	c.181T>C	p.C61R	RING	0.170857	-1.32754	INT	0	24.1046	26.108	0.9991	0.565014	1.82303	2.44	-1.36	3.5	0.25
NM_007294.4	c.182G>C	p.C61S	RING	-0.168952	-2.06527	LOF	0	7.21118	7.46889	0.9979	0.564948	1.41727	1.02	-1.61	-2.07	3.46
NM_007294.4	c.183T>G	p.C61W	RING	-0.235689	-2.51201	LOF	0	45.6469	39.3281	0.9958	0.544172	1.2907	1.25	-1.14	-4.74	-0.42
NM_007294.4	c.182G>A	p.C61Y	RING	-0.34152	-1.48852	LOF	0	37.0432	26.7622	0.9922	0.557649	1.36449	1.33	-0.82	-0.37	2.37
NM_007294.4	c.184C>G	p.P62A	RING	0.348485	-0.62547	FUNC	27.6	2.81966	3.31315	0.9316	0.346067	0.00396977	0.64	-1.19	-0.48	4.3
NM_007294.4	c.185C>A	p.P62H	RING	0.411478	-0.753698	INT	27.6	2.51564	3.69829	0.9762	0.492148	0.967048	0.56	-1.57	-2.24	3.03
NM_007294.4	c.185C>T	p.P62L	RING	0.205926	-0.530946	FUNC	27.6	1.77698	2.13079	0.9284	0.486725	-0.120329	0.33	-0.57	-0.76	-0.81
NM_007294.4	c.185C>G	p.P62R	RING	0.129157	-0.730453	FUNC	27.6	2.58036	2.94256	0.9618	0.490078	0.265215	0.64	-0.55	-0.85	-3.02
NM_007294.4	c.184C>T	p.P62S	RING	0.0261901	-0.739621	FUNC	27.6	2.95511	3.88194	0.9805	0.467512	0.439152	0.48	-1.39	0.61	0.08
NM_007294.4	c.184C>A	p.P62T	RING	0.022521	-1.06764	INT	27.6	3.25391	3.71775	0.9646	0.490076	0.248231	0.12	-1.11	0.15	-1.42
NM_007294.4	c.189A>C	p.L63F	RING	0.0989957	-0.331792	FUNC	29.3	1.27777	0.897901	0.8407	0.105678	0.316161	0.05	-0.69	-0.79	0.92
NM_007294.4	c.187T>A	p.L63I	RING	0.425875	0.393837	FUNC	29.3	1.06522	0.579139	0.3552	-0.0576893	0.114479	0.14	-0.41	-1.47	3.97
NM_007294.4	c.188T>C	p.L63S	RING	0.0763292	0.0491777	FUNC	29.3	2.02315	2.42304	0.9758	0.349284	0.504843	0.71	-0.36	-0.8	1.44
NM_007294.4	c.187T>G	p.L63V	RING	0.541304	0.0815142	FUNC	29.3	1.23406	1.33863	0.4194	0.0558891	0.136147	0.31	-0.4	-0.43	0.79
NM_007294.4	c.191G>T	p.C64F	RING	-0.186447	-1.58946	LOF	42	6.68109	7.64991	0.9881	0.557109	0.100894	0.38	-0.59	0.6	-2.09
NM_007294.4	c.190T>C	p.C64R	RING	0.204635	-1.69112	LOF	42	6.66441	7.64173	0.9965	0.564551	0.442268	0.47	0.04	1.95	-3.75
NM_007294.4	c.191G>C	p.C64S	RING	-0.0394962	-3.02221	LOF	42	4.95219	6.89587	0.9961	0.564553	0.71128	0.39	-0.81	2.95	-3.6
NM_007294.4	c.192T>G	p.C64W	RING	-0.244692	-1.6038	LOF	42	6.84134	7.47229	0.9941	0.546141	0.272804	0.69	-1.05	0.95	2.24
NM_007294.4	c.191G>A	p.C64Y	RING	0.123107	-2.0503	LOF	42	6.82372	7.68401	0.9929	0.557106	0.289131	0.45	-0.66	2.42	19.29
NM_007294.4	c.193A>G	p.K65E	RING	0.179307	-0.0104009	FUNC	76.8	0.795099	0.34119	0.8048	0.30411	0.168854	0.06	-0.08	-0.07	1.43
NM_007294.4	c.194A>T	p.K65M	RING	0.14632	0.195705	FUNC	76.8	0.662461	-0.0301859	0.8165	0.227483	0.0535616	-0.11	0.81	-0.72	2.55
NM_007294.4	c.195G>T	p.K65N	RING	0.271018	-0.266966	FUNC	76.8	0.372178	-0.122223	0.8995	0.039978	-0.0406425	0.03	0.86	0.12	0.49
NM_007294.4	c.193A>C	p.K65Q	RING	0.376189	0.2035	FUNC	76.8	0.37347	0.0382887	0.5581	0.158802	-0.271997	-0.06	0.07	-1.89	0.29
NM_007294.4	c.194A>G	p.K65R	RING	0.0771023	0.186616	FUNC	76.8	0.145932	-0.564231	0.1633	0.108308	-0.00350153	-0.21	0.14	-1.54	-0.93
NM_007294.4	c.194A>C	p.K65T	RING	0.468139	-0.0847304	FUNC	76.8	1.24234	1.12136	0.8762	0.275632	0.165944	-0.02	0.05	-2.32	1.2
NM_007294.4	c.196A>G	p.N66D	RING	0.315572	-0.117275	FUNC	66.3	0.0842804	-0.109964	0.29	0.0164874	1.01216	0.16	-0.44	-0.58	1.85
NM_007294.4	c.196A>C	p.N66H	RING	-0.495879	0.144134	FUNC	66.3	0.0496157	-0.201335	0.2219	0.038403	1.07281	0.01	-0.25	-0.64	7.52
NM_007294.4	c.197A>T	p.N66I	RING	0.39067	0.354825	FUNC	66.3	0.464934	-0.434997	0.5274	0.164748	0.414165	0.27	0.6	-0.19	0.65
NM_007294.4	c.198T>A	p.N66K	RING	0.401783	0.331523	FUNC	66.3	-0.59252	-0.863878	0.5159	-0.033658	0.631074	0.16	-0.18	-0.2	1.54
NM_007294.4	c.197A>G	p.N66S	RING	-0.114751	0.0209716	FUNC	66.3	-0.0394612	-0.0246882	0.1452	-0.0634521	0.635303	0.05	0.08	0.7	1.37
NM_007294.4	c.197A>C	p.N66T	RING	0.0764214	0.157002	FUNC	66.3	0.220049	0.196838	0.2177	0.023835	0.760624	0.07	0.12	0.77	3.25
NM_007294.4	c.200A>C	p.D67A	RING	0.350126	0.134789	FUNC	75.2	-0.167522	-0.385827	0.1971	0.0653142	0.275685	0.15	-0.19	-3.74	2.26
NM_007294.4	c.201T>G	p.D67E	RING	0.611176	-0.096183	FUNC	75.2	-0.205011	-0.650605	0.2082	0.0340171	0.251588	0.28	-0.3	-1.38	1.35
NM_007294.4	c.200A>G	p.D67G	RING	-0.0794305	0.0456568	FUNC	75.2	-3.18702	0.217486	0.2399	0.123799	-0.0153743	0.25	-0.27	0.2	-1.55
NM_007294.4	c.199G>C	p.D67H	RING	0.252812	-0.336806	FUNC	75.2	0.114075	-0.132788	0.261	0.0707698	0.471893	0	-1.1	-3.16	2.33
NM_007294.4	c.199G>A	p.D67N	RING	-0.726871	0.149697	FUNC	75.2	0.125138	0.124408	0.1127	-0.0828646	0.0239245	-0.03	-0.17	-0.93	0.4
NM_007294.4	c.200A>T	p.D67V	RING	0.162489	0.141412	FUNC	75.2	0.993437	-0.39687	0.2364	0.158355	-0.229687	-0.35	0.1	-2.6	0.05
NM_007294.4	c.199G>T	p.D67Y	RING	-0.0429232	-0.080995	FUNC	75.2	-0.428558	-0.794018	0.2168	0.173063	0.17793	-0.14	-0.33	-4.16	5.23
NM_007294.4	c.203T>A	p.I68K	RING	-0.170872	-1.53542	LOF	0	2.99437	5.40087	0.9605	0.363575	2.58753	2.77	-1.66	-0.21	14.8
NM_007294.4	c.202A>T	p.I68L	RING	0.125474	0.0364446	FUNC	0	-2.65584	0.474209	0.5142	0.0777686	0.739514	1.09	-0.81	-3.83	5.05
NM_007294.4	c.204A>G	p.I68M	RING	0.415175	0.122549	FUNC	0	-1.51035	0.498303	0.5033	0.149967	1.14866	1.14	-1.14	-2.37	2.26
NM_007294.4	c.203T>G	p.I68R	RING	-0.170129	-1.75485	LOF	0	5.64157	7.83281	0.9409	0.364618	2.17528	1.97	-0.77	-3.3	4.19
NM_007294.4	c.203T>C	p.I68T	RING	0.228993	-0.318205	FUNC	0	-2.04038	2.266	0.8637	0.26579	1.77055	2.11	-2.14	-4.08	-13.31
NM_007294.4	c.202A>G	p.I68V	RING	0.193268	0.0618273	FUNC	0	-0.818657	0.308344	0.1289	0.0463966	0.872961	1.06	-1.01	-5.79	2.01
NM_007294.4	c.205A>G	p.T69A	RING	-0.0232787	-0.078479	FUNC	58.5	-0.262404	0.76261	0.7398	0.188453	0.902974	0.59	-0.35	-0.7	0.6
NM_007294.4	c.206C>T	p.T69I	RING	0.0345379	-0.00286096	FUNC	58.5	0.584419	0.107737	0.9591	0.250421	0.746442	0.37	-0.22	-0.72	2.55
NM_007294.4	c.206C>A	p.T69N	RING	0.486366	0.153279	FUNC	58.5	-0.582079	-0.170373	0.6959	0.059324	0.261102	0.25	-0.67	-1.25	1.89
NM_007294.4	c.205A>C	p.T69P	RING	0.00769285	-0.0274548	FUNC	58.5	0.736402	1.4754	0.8249	0.283695	0.597683	1.19	-0.49	-2.61	1.83
NM_007294.4	c.205A>T	p.T69S	RING	0.00426615	0.117239	FUNC	58.5	-0.509424	0.0805749	0.5614	0.165128	0.510375	0.34	-0.34	-0.61	2.14
NM_007294.4	c.208A>G	p.K70E	RING	-0.341395	0.124201	FUNC	71.6	0.168609	0.0848906	0.8162	0.326925	0.101913	0.01	-0.03	1.01	-0.58
NM_007294.4	c.209A>T	p.K70I	RING	-0.520115	-0.101004	FUNC	71.6	-0.0370731	0.0177115	0.8991	0.179164	-1.31279	-0.17	1	-8.73	-0.84
NM_007294.4	c.210A>C	p.K70N	RING	0.322822	0.196738	FUNC	71.6	0.733329	1.07242	0.9699	-0.0692608	0.341777	-0.14	-0.08	-0.61	2.14
NM_007294.4	c.208A>C	p.K70Q	RING	-0.261361	-0.107748	FUNC	71.6	0.258877	0.126422	0.5646	0.136982	-0.457814	0.06	-0.43	1.07	-0.87
NM_007294.4	c.209A>G	p.K70R	RING	0.0664837	0.207178	FUNC	71.6	-0.0526017	0.0313926	0.0825	0.0824283	-0.495391	-0.05	-0.46	-0.4	0.97
NM_007294.4	c.209A>C	p.K70T	RING	0.123386	-0.301243	FUNC	71.6	0.729999	0.773642	0.8402	0.149184	-0.305894	-0.18	-0.48	-0.89	-12.98
NM_007294.4	c.214A>T	p.S72C	RING	0.148153	-0.639043	FUNC	15.5	0.0816628	0.702628	0.4858	0.198613	0.0775423	0.5	-0.49	2.86	7.1
NM_007294.4	c.214A>G	p.S72G	RING	-0.23427	0.136705	FUNC	15.5	0.224604	1.29799	0.3577	0.191992	0.691281	1.18	-0.68	-0.91	-1.27
NM_007294.4	c.215G>T	p.S72I	RING	0.615589	-1.01387	INT	15.5	1.58007	2.71084	0.8276	0.281489	0.028514	0.72	0.03	-0.87	3.24
NM_007294.4	c.215G>A	p.S72N	RING	-0.0328876	-1.37516	LOF	15.5	0.878814	0.420694	0.5944	0.0502382	0.668488	0.82	-0.54	-1.1	0.85
NM_007294.4	c.216C>A	p.S72R	RING	0.546784	-0.63753	FUNC	15.5	0.827514	1.70299	0.9725	0.242836	0.188578	0.86	-0.71	-0.16	1.86
NM_007294.4	c.215G>C	p.S72T	RING	-0.146763	0.143508	FUNC	15.5	2.74527	0.555798	0.3829	0.170995	0.0428141	0.68	-0.63	-1.27	-1.25
NM_007294.4	c.218T>C	p.L73P	RING	0.877726	-0.652277	FUNC	8.3	1.08367	5.4937	0.9904	0.406088	1.31246	1.5	-1.12	-0.78	4.35
NM_007294.4	c.218T>A	p.L73Q	RING	-0.241108	-1.9448	LOF	8.3	2.79742	3.35955	0.9628	0.402881	1.12448	1.56	-1.26	-0.74	0.81
NM_007294.4	c.218T>G	p.L73R	RING	0.278156	-2.28856	LOF	8.3	2.3312	4.60727	0.9428	0.368083	1.30829	0.98	-0.3	-0.57	-2.53
NM_007294.4	c.217C>G	p.L73V	RING	-0.0318337	-0.652753	FUNC	8.3	1.70297	2.12256	0.4149	0.0980435	0.785744	0.85	-1.58	1.08	0.53
NM_007294.4	c.220C>G	p.Q74E	RING	0.180401	-0.672932	FUNC	52.7	0.404433	0.563166	0.2283	0.0335899	0.662814	0.83	-0.15	-2.27	0.77
NM_007294.4	c.222A>T	p.Q74H	RING	-0.445013	-0.17568	FUNC	52.7	-0.00840177	0.826475	0.6368	0.0468752	0.465112	-0.03	-0.9	-0.5	-12.31
NM_007294.4	c.221A>C	p.Q74P	RING	0.0767304	-0.690148	FUNC	52.7	1.98136	4.38923	0.8675	0.244469	0.887418	1.19	-0.34	-6.71	1.46
NM_007294.4	c.221A>G	p.Q74R	RING	-0.34263	-0.734981	FUNC	52.7	-0.907409	-0.312325	0.169	-0.00147832	0.239009	0.3	-0.08	1.59	-0.42
NM_007294.4	c.224A>C	p.E75A	RING	-0.798662	0.542069	FUNC	36.6	-0.33576	1.0164	0.3028	0.0150421	0.641328	0.25	-0.14	-1.41	3.54
NM_007294.4	c.225A>C	p.E75D	RING	0.238795	0.328566	FUNC	36.6	0.0321483	0.547072	0.3843	0.0851839	0.351725	0.38	-0.69	0.2	-1.55
NM_007294.4	c.224A>G	p.E75G	RING	0.479134	-0.172499	FUNC	36.6	1.38507	0.906246	0.2181	-0.0774584	0.44531	0.9	-0.56	-0.73	1.07
NM_007294.4	c.223G>A	p.E75K	RING	0.916335	-0.192425	FUNC	36.6	-0.530815	0.262869	0.4051	0.0878946	0.264395	0.2	-0.28	0.5	0.8
NM_007294.4	c.223G>C	p.E75Q	RING	0.303177	-0.97286	INT	36.6	-0.432399	0.280202	0.3235	0.0933328	0.352457	0.02	-0.73	-0.38	-0.16
NM_007294.4	c.226A>T	p.S76C	RING	-0.0549051	0.569153	FUNC	9.5	-0.669585	-1.0018	0.3482	0.230141	0.679418	-0.07	-0.31	-2.83	-11.94
NM_007294.4	c.226A>G	p.S76G	RING	-0.601411	0.844991	FUNC	9.5	-0.858352	0.552276	0.4332	0.214363	0.548776	0.71	-0.08	-0.31	2.44
NM_007294.4	c.227G>T	p.S76I	RING	-0.501612	-0.789886	INT	9.5	1.66598	0.249987	0.7924	0.386662	0.576826	0.02	-0.23	-5.88	0.05
NM_007294.4	c.227G>A	p.S76N	RING	0.214278	-0.0412979	FUNC	9.5	2.06744	-2.1939	0.2647	0.00467853	0.575737	0.33	0.07	3.12	-4.44
NM_007294.4	c.228T>A	p.S76R	RING	0.110106	-0.208763	FUNC	9.5	2.94254	-0.899667	0.9815	0.378462	0.890788	0.67	-0.2	2.94	1.19
NM_007294.4	c.227G>C	p.S76T	RING	0.295812	-0.208436	FUNC	9.5	1.90334	-0.467311	0.3604	0.198542	0.16102	0.08	-0.06	-0.49	-1.81
NM_007294.4	c.229A>G	p.T77A	RING	0.224724	0.298169	FUNC	58.5	-0.246552	0.316367	0.1077	0.123443	0.70016	0.85	-0.03	-1.45	1.89
NM_007294.4	c.230C>A	p.T77K	RING	-0.689126	-0.224952	FUNC	58.5	-1.20246	0.554055	0.2089	0.287155	0.385233	0.78	0.11	0.1	-0.9
NM_007294.4	c.230C>T	p.T77M	RING	-0.501231	-0.480636	FUNC	58.5	-1.82548	0.533186	0.1585	0.199952	0.288225	0.91	0.27	0.61	0.08
NM_007294.4	c.229A>C	p.T77P	RING	-0.0808623	-0.631382	FUNC	58.5	2.44831	-1.59502	0.1047	0.215424	0.830918	1.31	-0.04	-2.11	2.23
NM_007294.4	c.230C>G	p.T77R	RING	-0.489595	-0.708557	FUNC	58.5	-1.75527	0.712625	0.1725	0.314558	0.394042	0.71	-0.04	-0.68	5.14
NM_007294.4	c.229A>T	p.T77S	RING	-0.0346596	0.158596	FUNC	58.5	-1.6102	0.0214421	0.1456	0.0970492	0.42865	0.31	-0.18	-0.18	3.82
NM_007294.4	c.232A>G	p.R78G	RING	-0.216363	-0.511506	FUNC	2.6	1.1934	5.41354	0.6879	0.420304	2.41577	2.99	-1.8	-2.02	0.26
NM_007294.4	c.233G>T	p.R78I	RING	-0.558822	-0.631863	FUNC	2.6	-0.758976	2.67109	0.668	0.40483	0.729163	0.4	-0.55	-4.59	5.59
NM_007294.4	c.233G>A	p.R78K	RING	0.752027	-0.592759	FUNC	2.6	-0.206143	3.47254	0.2925	0.244533	1.94521	1.46	-1.65	5.21	2.48
NM_007294.4	c.234A>C	p.R78S	RING	-0.0839044	-0.626282	FUNC	2.6	1.25119	4.66705	0.8806	0.382986	2.02841	1.89	-1.85	-3.02	-1.37
NM_007294.4	c.233G>C	p.R78T	RING	0.32717	-0.311144	FUNC	2.6	0.804178	3.32101	0.7124	0.415345	2.0001	1.55	-0.99	-2.36	-13.91
NM_007294.4	c.236T>G	p.F79C	RING	0.752842	-0.194974	FUNC	0	3.08637	3.58428	0.9584	0.451043	1.66352	2.6	-1.3	2.98	2.17
NM_007294.4	c.237T>A	p.F79L	RING	0.380841	0.0545035	FUNC	0	0.8487	0.882907	0.9922	0.204847	0.379642	1.55	-1.56	-3.08	-0.69
NM_007294.4	c.236T>C	p.F79S	RING	-0.358692	-0.648302	FUNC	0	4.67054	5.01976	0.985	0.447667	3.57768	2.95	-3.07	2.04	3.89
NM_007294.4	c.235T>G	p.F79V	RING	-0.014812	-0.682546	FUNC	0	2.71379	1.96194	0.8903	0.392269	1.63634	2.1	-1.34	-4.47	0.18
NM_007294.4	c.236T>A	p.F79Y	RING	0.656077	-0.129086	FUNC	0	1.61634	0.0916232	0.586	0.256598	0.894557	0.87	-0.13	-2.46	-0.16
NM_007294.4	c.238A>T	p.S80C	RING	-0.636196	-0.217631	FUNC	18.5	1.13212	-0.156621	0.1462	0.162084	1.16514	1.11	-0.44	-1.19	2.6
NM_007294.4	c.238A>G	p.S80G	RING	-0.176871	0.141975	FUNC	18.5	-0.148894	0.206743	0.1326	0.113507	1.50105	1.2	-0.44	0.43	4.87
NM_007294.4	c.239G>T	p.S80I	RING	0.896749	-1.40866	LOF	18.5	1.06096	-0.675579	0.4131	0.200681	-0.506573	1.29	0.56	0.7	1.37
NM_007294.4	c.239G>A	p.S80N	RING	-0.555805	-0.412348	FUNC	18.5	-0.343636	-0.215237	0.3016	-0.0036375	1.07874	0.67	-0.02	-1.34	-0.95
NM_007294.4	c.239G>C	p.S80T	RING	-0.213579	-0.0687804	FUNC	18.5	0.821793	0.596781	0.1754	0.136445	1.11158	0.89	-0.17	-0.43	0.79
NM_007294.4	c.241C>G	p.Q81E	RING	0.0775949	-0.96411	INT	77.2	0.00292651	-0.233494	0.121	0.208096	-0.154138	0.38	0.58	1.18	-0.7
NM_007294.4	c.241C>A	p.Q81K	RING	-1.35237	-0.0069177	FUNC	77.2	-0.150503	-0.352395	0.0946	0.238097	-0.474897	0.36	0.01	1.05	0.14
NM_007294.4	c.242A>T	p.Q81L	RING	-0.133411	-0.372555	FUNC	77.2	-0.546704	-1.14638	0.1797	0.275956	-0.389402	0.45	0.83	-0.3	-1.92
NM_007294.4	c.242A>C	p.Q81P	RING	0.277202	-0.637299	FUNC	77.2	-1.03719	2.57425	0.7672	0.465488	0.310196	0.74	0.11	1.1	-0.92
NM_007294.4	c.242A>G	p.Q81R	RING	0.270547	0.198079	FUNC	77.2	-0.271429	0.0264816	0.1308	0.253911	-0.639334	0.33	0.36	0.03	-1.22
NM_007294.4	c.245T>A	p.L82H	RING	0.654258	-3.50092	LOF	0.3	4.97838	4.41315	0.9407	0.376274	3.24977	2.05	-0.52	-4.08	-13.31
NM_007294.4	c.244C>A	p.L82I	RING	-0.753399	0.0263482	FUNC	0.3	1.9161	1.60455	0.407	0.068648	2.10479	1.02	0.05	-1.45	1.89
NM_007294.4	c.245T>C	p.L82P	RING	-0.165678	-3.45179	LOF	0.3	1.00924	7.34239	0.9911	0.375996	4.35116	4.03	-0.65	-2.28	2.62
NM_007294.4	c.245T>G	p.L82R	RING	0.0821506	-2.50966	LOF	0.3	4.16351	8.61874	0.9019	0.375579	2.70458	1.98	-1.51	-5.85	13.46
NM_007294.4	c.244C>G	p.L82V	RING	-0.0741641	-0.788896	INT	0.3	2.62225	2.74135	0.424	0.156668	2.41275	1.73	-0.97	-2.24	3.03
NM_007294.4	c.248T>A	p.V83D	RING	0.871304	-2.37861	LOF	1.9	4.38123	4.99144	0.965	0.460783	2.70449	2.32	-2.18	-2.34	-1
NM_007294.4	c.247G>T	p.V83F	RING	0.162531	-1.74436	LOF	1.9	1.44462	1.07144	0.8286	0.466764	1.2548	0.77	-0.61	0.03	-1.22
NM_007294.4	c.248T>G	p.V83G	RING	0.233337	-0.0206655	FUNC	1.9	2.08333	3.53126	0.6768	0.458001	2.84202	2.77	-1.96	-4.13	5.55
NM_007294.4	c.247G>A	p.V83I	RING	-0.221813	-0.0934322	FUNC	1.9	2.18078	-0.558402	0.1734	0.101404	0.881316	0.77	-0.13	-0.1	0.73
NM_007294.4	c.247G>C	p.V83L	RING	-0.101696	-0.515313	FUNC	1.9	0.69931	-0.124981	0.7871	0.234027	0.390132	0.6	-0.22	0.03	-1.22
NM_007294.4	c.251A>C	p.E84A	RING	0.207797	-0.436157	FUNC	66.2	0.0780303	0.192228	0.2505	0.168288	0.069422	0.29	-0.32	-1.26	0.75
NM_007294.4	c.252A>T	p.E84D	RING	-0.0967643	-0.357981	FUNC	66.2	0.502053	0.498091	0.2629	0.105573	0.0443208	0.46	-0.49	-0.11	0.8
NM_007294.4	c.251A>G	p.E84G	RING	0.620125	0.0977008	FUNC	66.2	0.769556	1.10984	0.2143	0.159482	0.4532	1.2	-1.11	-1.03	5.03
NM_007294.4	c.250G>C	p.E84Q	RING	-0.305755	0.227578	FUNC	66.2	0.184422	-0.105658	0.1683	0.0952216	-0.448786	-0.03	-0.13	-0.81	1.43
NM_007294.4	c.254A>C	p.E85A	RING	0.165142	-0.437782	FUNC	23.8	-0.597852	-0.147049	0.2989	0.136272	1.11313	1.43	-0.57	-1.47	3.97
NM_007294.4	c.253G>C	p.E85Q	RING	0.245471	0.596518	FUNC	23.8	-0.908565	-0.1356	0.3938	0.190093	1.06219	0.44	-0.8	-0.56	0.82
NM_007294.4	c.254A>T	p.E85V	RING	0.0045388	-0.100971	FUNC	23.8	-1.04344	0.635072	0.6417	0.227977	1.29536	1.3	0.1	-2	5.99
NM_007294.4	c.256C>A	p.L86I	RING	-0.584591	-0.199918	FUNC	0	2.05456	2.0668	0.2692	0.135673	2.26395	0.97	-0.44	-0.9	2.43
NM_007294.4	c.257T>C	p.L86P	RING	-0.13835	-1.99645	LOF	0	5.2223	8.67736	0.9944	0.470531	4.4072	3.7	-1.43	-5.31	11.08
NM_007294.4	c.257T>A	p.L86Q	RING	0.533545	-0.56369	FUNC	0	3.23603	3.75964	0.891	0.469174	2.77019	1.86	-2.75	-4.03	6.46
NM_007294.4	c.256C>G	p.L86V	RING	-0.711415	-0.605665	FUNC	0	2.00358	2.0917	0.2889	0.193923	2.44096	1.42	-1.55	-1.97	3.27
NM_007294.4	c.259T>A	p.L87M	RING	0.0713128	-0.436588	FUNC	48.9	-0.298024	0.0452689	0.1656	0.0244862	0.189444	0.38	0.2	1.8	2.26
NM_007294.4	c.260T>C	p.L87S	RING	0.16035	0.003657	FUNC	48.9	0.342409	1.40157	0.3738	0.319962	1.09447	1.27	-1.06	0.11	-1.01
NM_007294.4	c.259T>G	p.L87V	RING	-1.01266	-0.334476	FUNC	48.9	1.10515	1.20021	0.1857	0.1304	0.4672	0.8	-0.97	0.22	-0.46
NM_007294.4	c.260T>G	p.L87W	RING	0.102166	-0.21889	FUNC	48.9	0.427048	0.703424	0.3829	0.189881	0.863736	1.04	-0.56	1.93	1.97
NM_007294.4	c.262A>G	p.K88E	RING	0.236048	0.223227	FUNC	38.9	0.304526	0.0740168	0.2037	0.0961077	0.766744	0.07	-0.46	-0.47	-0.77
NM_007294.4	c.264A>C	p.K88N	RING	0.403928	-0.60531	FUNC	38.9	0.30031	0.40348	0.3608	-0.0750286	0.8512	0.71	-0.57	-0.68	5.14
NM_007294.4	c.262A>C	p.K88Q	RING	0.729471	-0.404259	FUNC	38.9	-0.259943	-0.281857	0.1645	0.0754461	-0.0617306	-0.03	-0.48	-0.45	1.47
NM_007294.4	c.263A>G	p.K88R	RING	-0.237656	-0.194856	FUNC	38.9	-0.493476	-0.396188	0.0805	-0.00203674	0.0793626	-0.05	-0.22	-0.13	-0.85
NM_007294.4	c.263A>C	p.K88T	RING	-0.118601	-0.110824	FUNC	38.9	0.413563	0.78711	0.2726	0.0628948	0.605655	0.59	-0.42	-0.73	1.07
NM_007294.4	c.265A>T	p.I89F	RING	0.270541	-0.315335	FUNC	0.7	-0.045938	2.13928	0.3965	0.129602	2.05074	0.62	-1.39	-0.78	4.35
NM_007294.4	c.265A>C	p.I89L	RING	0.365194	-0.0983238	FUNC	0.7	-0.295541	-0.251108	0.2248	0.0739806	1.33495	0.54	-0.06	-1.36	1.03
NM_007294.4	c.267C>G	p.I89M	RING	0.104746	-0.27518	FUNC	0.7	-0.651725	0.296845	0.1198	0.0320255	1.55875	0.59	-0.14	-0.4	0.97
NM_007294.4	c.266T>A	p.I89N	RING	-0.425169	-2.58721	LOF	0.7	2.90169	3.84775	0.5123	0.146463	3.22421	2.07	-2.45	-1.88	-14.59
NM_007294.4	c.266T>G	p.I89S	RING	-0.993668	-0.768141	INT	0.7	1.87787	3.88285	0.5441	0.319726	3.15558	1.96	-3.3	-2.55	-0.67
NM_007294.4	c.266T>C	p.I89T	RING	-0.14621	0.530562	FUNC	0.7	1.39817	3.38607	0.2937	0.12105	2.4797	1.49	-2.39	-2.17	2.04
NM_007294.4	c.265A>G	p.I89V	RING	0.0948953	-0.849262	INT	0.7	1.09162	1.22738	0.0914	0.049747	2.40402	1.28	-1.18	-2.38	1.49
NM_007294.4	c.268A>T	p.I90F	RING	0.52289	-0.225199	FUNC	5.2	3.20947	4.58103	0.2905	0.180823	2.08164	0.95	-0.87	-1.77	0.9
NM_007294.4	c.268A>C	p.I90L	RING	0.310463	-0.68882	FUNC	5.2	0.389568	0.937517	0.2056	0.0351115	1.12843	0.44	0.07	-2.57	1.73
NM_007294.4	c.270T>G	p.I90M	RING	-0.187685	-0.228946	FUNC	5.2	0.0417738	-0.36357	0.1585	0.0123102	1.52072	0.5	-0.34	-2.08	0.92
NM_007294.4	c.269T>A	p.I90N	RING	-0.371863	-1.13447	INT	5.2	2.16166	4.5377	0.3734	0.184102	2.15778	2.03	-2.16	-1.29	2.92
NM_007294.4	c.269T>G	p.I90S	RING	0.326831	-0.270302	FUNC	5.2	1.2816	3.28999	0.351	0.338997	2.57159	2.4	-2.69	-2.8	2.38
NM_007294.4	c.269T>C	p.I90T	RING	0.289279	0.0569083	FUNC	5.2	0.864321	2.65187	0.218	0.295493	2.18773	2.06	-1.77	-2.87	1.47
NM_007294.4	c.268A>G	p.I90V	RING	-0.0953085	-0.0722306	FUNC	5.2	0.673496	0.956955	0.1227	0.0840156	2.07207	1.18	-0.74	-2.13	5.39
NM_007294.4	c.272G>T	p.C91F	RING	-0.888607	-0.243292	FUNC	77	-1.12575	-1.06732	0.1111	0.0230406	-0.163603	0.53	-0.38	1.53	-0.67
NM_007294.4	c.271T>G	p.C91G	RING	-0.144612	-0.716467	FUNC	77	0.203233	0.410987	0.0655	0.0288092	0.0858066	0.32	-0.71	0.05	-0.07
NM_007294.4	c.271T>C	p.C91R	RING	0.11773	-0.330072	FUNC	77	-0.867984	-1.32091	0.0459	0.0150741	-0.955379	-0.11	0.17	2.17	3.07
NM_007294.4	c.271T>A	p.C91S	RING	0.54148	-0.241779	FUNC	77	-0.423792	-0.582911	0.085	-0.0356789	-0.151389	0.02	-0.81	1.29	0.49
NM_007294.4	c.273T>G	p.C91W	RING	0.0352479	-0.847753	INT	77	-1.13757	-1.24464	0.1674	0.0695662	-0.0497073	0.6	-0.67	3.25	2.21
NM_007294.4	c.272G>A	p.C91Y	RING	-0.0996834	0.0363977	FUNC	77	-1.04822	-1.1254	0.0641	0.0106377	-0.175211	0.34	-0.46	1.72	2.24
NM_007294.4	c.275C>A	p.A92D	RING	-0.732498	-2.08175	LOF	10	3.72123	4.79657	0.8637	0.470471	2.48441	1.63	-1.6	0.77	3.25
NM_007294.4	c.275C>G	p.A92G	RING	0.6939	-1.29607	INT	10	1.31559	1.88402	0.4192	0.290171	2.24302	1.78	-1.21	-0.12	4.16
NM_007294.4	c.274G>C	p.A92P	RING	-0.233999	-3.04366	LOF	10	1.22065	4.98921	0.9669	0.458547	2.64481	2.46	-0.15	-1.58	-0.06
NM_007294.4	c.274G>T	p.A92S	RING	-0.073408	-0.580671	FUNC	10	0.296628	1.08399	0.2168	0.214078	2.10454	1.53	-1.02	-0.21	14.8
NM_007294.4	c.274G>A	p.A92T	RING	-0.50973	-2.26249	LOF	10	-0.555121	2.94294	0.5551	0.43673	2.37903	1.55	-1.35	-0.09	1.59
NM_007294.4	c.278T>G	p.F93C	RING	-0.508345	-1.15248	INT	2.2	5.23645	4.69339	0.9266	0.477129	2.39021	2	-0.87	-2.41	2.64
NM_007294.4	c.277T>A	p.F93I	RING	0.118261	-0.675618	FUNC	2.2	2.34701	4.73018	0.7308	0.263034	1.37007	1.28	-1.44	-1.69	0.44
NM_007294.4	c.277T>G	p.F93V	RING	-0.0891465	0.137378	FUNC	2.2	3.62847	3.99435	0.7472	0.443403	2.219	1.63	-1.53	-2.61	1.83
NM_007294.4	c.278T>A	p.F93Y	RING	-0.238563	0.390098	FUNC	2.2	0.78557	0.812344	0.4312	0.254327	1.73282	0.67	-0.16	-1.13	2.78
NM_007294.4	c.280C>G	p.Q94E	RING	-0.126561	-0.114305	FUNC	53.3	1.02365	0.251233	0.0598	-0.0101051	0.195281	0.44	-0.1	1.07	-0.87
NM_007294.4	c.282G>T	p.Q94H	RING	-0.110498	-0.439171	FUNC	53.3	0.673003	-0.550165	0.4389	0.0709951	0.333401	0.6	-0.93	0.21	3.68
NM_007294.4	c.280C>A	p.Q94K	RING	-0.620603	-0.195956	FUNC	53.3	0.0329605	-0.840702	0.1464	0.087705	-0.0454989	0.46	0.03	-0.19	0.65
NM_007294.4	c.281A>C	p.Q94P	RING	-0.223774	-1.2029	INT	53.3	1.56179	3.82141	0.8598	0.187554	0.798524	1.58	0.11	0.6	-2.09
NM_007294.4	c.281A>G	p.Q94R	RING	0.00303367	-0.00108641	FUNC	53.3	-0.0380703	-0.551891	0.1544	0.11691	-0.606373	0.37	-0.3	0.38	0.38
NM_007294.4	c.283C>T	p.L95F	RING	-0.390177	-0.480312	FUNC	93.2	0.260436	0.404877	0.2048	0.236171	-0.23408	0.53	-0.33	-0.16	1.86
NM_007294.4	c.284T>A	p.L95H	RING	0.198158	-0.353218	FUNC	93.2	0.970415	0.704814	0.1754	0.481102	-0.201517	0.34	-0.02	0.49	-0.46
NM_007294.4	c.283C>A	p.L95I	RING	-0.495309	-0.0792177	FUNC	93.2	0.854823	-0.143666	0.1151	0.103812	-0.381821	-0.05	-0.15	-1.84	0.01
NM_007294.4	c.284T>C	p.L95P	RING	-1.00554	-3.2713	LOF	93.2	5.70421	4.39121	0.9183	0.489593	0.136359	0.54	-0.24	-0.79	0.92
NM_007294.4	c.284T>G	p.L95R	RING	0.106641	-0.202982	FUNC	93.2	0.246342	0.185341	0.1051	0.487499	-0.930185	0	0.35	0.7	1.37
NM_007294.4	c.287A>C	p.D96A	RING	-1.01575	-3.07001	LOF	39.1	-0.94109	3.3129	0.9283	0.493434	-0.288277	0.22	-0.29	-2.82	1.72
NM_007294.4	c.288C>A	p.D96E	RING	-0.46875	-3.84438	LOF	39.1	-1.04925	1.49276	0.8872	0.301481	-0.24629	0.26	-0.15	-2.14	-1.59
NM_007294.4	c.287A>G	p.D96G	RING	-0.367658	-3.00243	LOF	39.1	-1.6023	4.9907	0.9201	0.49339	0.196203	1.17	-0.79	0.23	6.33
NM_007294.4	c.286G>C	p.D96H	RING	-0.727951	-2.56226	LOF	39.1	-1.35755	18.1808	0.9371	0.493958	-0.657929	0.18	-0.11	-2.44	4.1
NM_007294.4	c.286G>A	p.D96N	RING	-0.794658	-3.70116	LOF	39.1	-1.67287	2.90754	0.8502	0.0770286	-0.0557733	0.35	-0.61	-2.21	5.33
NM_007294.4	c.287A>T	p.D96V	RING	-0.66122	-2.7434	LOF	39.1	-1.4083	3.18155	0.9411	0.494888	-0.751818	-0.43	0.18	0.38	0.38
NM_007294.4	c.286G>T	p.D96Y	RING	-0.872457	-3.5441	LOF	39.1	-1.86018	28.7936	0.9059	0.494778	-0.977811	-0.24	0.4	-2.48	4.18
NM_007294.4	c.289A>G	p.T97A	RING	-0.0367879	-0.726821	FUNC	0	0.317536	1.64624	0.2325	0.184934	0.400696	1.92	-0.33	-1.65	0.85
NM_007294.4	c.290C>A	p.T97K	RING	-0.31678	-1.27912	INT	0	5.73131	2.22844	0.7164	0.354474	1.38272	1.64	0.06	-2.9	4.8
NM_007294.4	c.289A>C	p.T97P	RING	-1.07655	-2.51717	LOF	0	-0.66305	4.89875	0.8348	0.270513	1.69273	2.07	0.18	-2.35	0.08
NM_007294.4	c.290C>G	p.T97R	RING	-0.0228144	-1.02382	INT	0	8.01128	1.67786	0.5584	0.353836	1.33653	1.55	-0.24	-2.04	-4.04
NM_007294.4	c.289A>T	p.T97S	RING	0.034059	-0.3341	FUNC	0	1.98077	2.20009	0.2804	0.0828247	0.82836	1.32	-0.35	-2.4	0.65
NM_007294.4	c.293G>C	p.G98A	RING	-0.222052	-0.38979	FUNC	48	3.8514	3.60025	0.4913	0.27809	0.364179	1.41	-0.44	-1.72	1.18
NM_007294.4	c.292G>T	p.G98C	RING	-0.0370365	-0.793166	INT	48	3.85521	3.40435	0.5309	0.376018	0.267063	1.33	-0.46	-5.11	3.53
NM_007294.4	c.293G>A	p.G98D	RING	0.141682	-0.390341	FUNC	48	4.53818	4.11183	0.5657	0.471313	0.810449	1.49	-0.68	-1.53	1.18
NM_007294.4	c.292G>C	p.G98R	RING	-0.209506	-0.378471	FUNC	48	2.98062	0.204115	0.6034	0.515315	0.264561	1.39	-0.56	-1.92	2.15
NM_007294.4	c.292G>A	p.G98S	RING	-0.160602	-0.281335	FUNC	48	3.493	3.46872	0.3075	0.251133	0.674778	1.43	-0.93	-1.48	1.66
NM_007294.4	c.293G>T	p.G98V	RING	-0.0612267	-1.32927	LOF	48	6.14281	4.93675	0.7749	0.474286	0.398549	2.35	-1.21	-3.43	3.07
NM_007294.4	c.295T>G	p.L99V	RING	0.0559461	-0.276943	FUNC	22.6	1.42652	0.762965	0.1102	0.00839253	0.969954	0.39	-0.94	-0.76	-0.81
NM_007294.4	c.300G>C	p.E100D	RING	0.375589	-0.360778	FUNC	86.7	0.628805	0.35249	0.148	-0.0341818	0.285669	-0.21	0.07	-1.24	0.48
NM_007294.4	c.301T>G	p.Y101D	RING	0.460399	-0.385586	FUNC	11.4	4.34519	5.97736	0.2136	0.0975376	0.911073	2.28	0.35	0.95	2.24
NM_007294.4	c.301T>A	p.Y101N	RING	0.0767272	-0.674153	FUNC	11.4	2.59817	3.98925	0.1649	0.0785032	0.43166	1.99	-0.35	0.32	0.07
NM_007294.4	c.4945A>G	p.R1649G	BRCT	-0.059652	0.522232	FUNC	93.7	0.42975	0.487453	0.0835	-0.0185371	-0.5326	-0.18	-0.42	-0.49	2.29
NM_007294.4	c.4946G>T	p.R1649I	BRCT	-0.115981	0.139304	FUNC	93.7	0.612778	0.649403	0.1363	0.00183124	-0.54	-0.16	0.26	-3.25	4.3
NM_007294.4	c.4946G>A	p.R1649K	BRCT	-0.264787	0.0751785	FUNC	93.7	0.0874298	0.197188	0.079	-0.098536	-0.449	-0.08	-0.23	1.7	2.65
NM_007294.4	c.4947A>C	p.R1649S	BRCT	-0.189079	0.208337	FUNC	93.7	0.429472	0.38043	0.1863	-0.0217969	-0.32	-0.11	-0.27	-2.86	2.29
NM_007294.4	c.4946G>C	p.R1649T	BRCT	-0.211224	-0.214181	FUNC	93.7	0.521936	0.389181	0.0914	-0.0442532	-0.296305	-0.22	0.15	2.48	2.53
NM_007294.4	c.4950G>C	p.M1650I	BRCT	0.309018	0.466635	FUNC	26.1	-0.413604	0.780122	0.1046	-0.120537	0.487965	0.02	-1.42	2.49	-1.81
NM_007294.4	c.4949T>A	p.M1650K	BRCT	0.305348	0.0816767	FUNC	26.1	2.24412	2.37702	0.123	0.0135649	1.03167	1.53	-0.15	1.43	1.39
NM_007294.4	c.4948A>T	p.M1650L	BRCT	-0.0161627	-0.117123	FUNC	26.1	1.37287	0.554242	0.0869	-0.154409	0.828768	0.42	-1.48	1.14	2.38
NM_007294.4	c.4949T>G	p.M1650R	BRCT	0.816249	0.292724	FUNC	26.1	2.53023	2.40529	0.1329	0.0279916	1.0834	1.08	0.24	2.52	-1.09
NM_007294.4	c.4949T>C	p.M1650T	BRCT	0.0398044	0.210381	FUNC	26.1	1.9905	2.00657	0.1909	0.0231354	0.638067	0.99	0.59	2.06	-0.83
NM_007294.4	c.4948A>G	p.M1650V	BRCT	0.155609	0.758385	FUNC	26.1	0.574619	1.28269	0.0752	-0.0521384	0.850705	0.42	-2.05	1.77	1.13
NM_007294.4	c.4951T>G	p.S1651A	BRCT	0.118847	0.34358	FUNC	19.3	0.0774559	-1.06961	0.113	0.12449	0.906311	1.15	0.1	-1.12	3.62
NM_007294.4	c.4952C>G	p.S1651C	BRCT	0.0254036	-0.293666	FUNC	19.3	-0.50141	-1.42484	0.1466	0.167651	0.201771	0.21	-0.22	-2.46	2.2
NM_007294.4	c.4952C>T	p.S1651F	BRCT	0.181892	-0.631797	FUNC	19.3	3.51151	-1.25394	0.4079	0.375005	0.538781	0.44	-0.28	2.05	1.11
NM_007294.4	c.4951T>C	p.S1651P	BRCT	-0.86014	-1.47865	LOF	19.3	2.6529	1.19573	0.8117	0.360188	0.551865	2.06	0.37	-5.38	6.53
NM_007294.4	c.4951T>A	p.S1651T	BRCT	0.203688	-0.284495	FUNC	19.3	-0.542766	-1.73099	0.1372	0.120387	-0.0744636	0.6	-0.31	-1.3	2.17
NM_007294.4	c.4952C>A	p.S1651Y	BRCT	-0.274357	-0.322342	FUNC	19.3	4.10186	-0.743803	0.3135	0.163724	0.691611	0.39	-0.36	2.66	0.4
NM_007294.4	c.4956G>T	p.M1652I	BRCT	0.0593535	-0.356595	FUNC	0	1.11136	0.324347	0.388	-0.026154	0.338698	0	-2.19	0.89	-2.26
NM_007294.4	c.4955T>A	p.M1652K	BRCT	-1.01364	-1.53236	LOF	0	4.49035	5.0127	0.8997	0.357331	2.98131	3.24	-1.31	-3.89	1.39
NM_007294.4	c.4954A>T	p.M1652L	BRCT	0.254636	0.321294	FUNC	0	1.71457	0.237509	0.1269	-0.097375	0.112838	0.53	-2.01	4.27	-1.89
NM_007294.4	c.4955T>G	p.M1652R	BRCT	-0.807071	-1.8905	LOF	0	5.4843	6.42119	0.8894	0.35667	2.6291	2.5	-1.78	2	-3.6
NM_007294.4	c.4955T>C	p.M1652T	BRCT	-0.16415	-0.353085	FUNC	0	4.10035	3.58076	0.6823	0.35653	1.96139	2.25	-2.65	-0.98	-1.96
NM_007294.4	c.4954A>G	p.M1652V	BRCT	0.0848314	0.100098	FUNC	0	2.7582	1.28951	0.0827	0.0299733	0.543178	0.41	-0.78	0.81	-1.74
NM_007294.4	c.4958T>C	p.V1653A	BRCT	-0.0876762	0.1714	FUNC	0.1	2.86971	2.66148	0.3994	0.191041	1.56298	2.54	-2.31	-6.66	1.05
NM_007294.4	c.4958T>A	p.V1653E	BRCT	-0.39508	-1.5037	LOF	0.1	7.19581	4.49312	0.9369	0.403245	2.13034	3.03	-1.67	-9.95	-0.31
NM_007294.4	c.4958T>G	p.V1653G	BRCT	0.0168065	-0.263024	FUNC	0.1	4.37828	4.0435	0.6872	0.403703	2.91671	1.08	-3.36	-4.5	1.15
NM_007294.4	c.4957G>T	p.V1653L	BRCT	-0.898467	-1.84914	LOF	0.1	5.61704	0.938096	0.7996	0.169308	-0.0997851	1.28	-0.82	-3	-0.31
NM_007294.4	c.4961T>C	p.V1654A	BRCT	0.19334	0.169871	FUNC	9.9	2.91696	2.0817	0.1182	0.0685845	1.17677	2.46	-1.58	-3.15	1.72
NM_007294.4	c.4961T>A	p.V1654E	BRCT	-0.228415	-1.06796	INT	9.9	5.13375	2.43149	0.7384	0.314722	2.01188	3.2	-1.71	-2.66	1.86
NM_007294.4	c.4961T>G	p.V1654G	BRCT	-0.365792	-0.188828	FUNC	9.9	4.28398	3.28642	0.2531	0.283089	2.71055	1.14	-2.88	-6.73	-1.68
NM_007294.4	c.4960G>C	p.V1654L	BRCT	-0.0231661	0.268368	FUNC	9.9	2.60826	1.07495	0.3387	0.129709	-0.63083	0.88	-0.58	-2.19	0.46
NM_007294.4	c.4960G>A	p.V1654M	BRCT	-0.0320946	0.0661024	FUNC	9.9	1.5302	1.16758	0.2674	0.0516657	-0.33714	1.22	-0.65	-7.3	0.21
NM_007294.4	c.4963T>G	p.S1655A	BRCT	0.112924	-1.13543	INT	0	1.92378	0.192623	0.3365	0.301488	-0.343778	0.48	-0.26	-0.27	1
NM_007294.4	c.4964C>G	p.S1655C	BRCT	-0.384278	-1.53967	LOF	0	4.34833	1.71321	0.4074	0.509007	-1.19741	-0.33	-0.49	3.24	0.31
NM_007294.4	c.4964C>T	p.S1655F	BRCT	-0.515152	-1.5557	LOF	0	20.6714	15.4237	0.894	0.511335	-1.12983	-0.81	-0.29	4.02	1.21
NM_007294.4	c.4963T>C	p.S1655P	BRCT	-0.472383	-1.78251	LOF	0	5.79419	3.28548	0.9541	0.502346	-0.180308	2.2	-0.04	-7	2.35
NM_007294.4	c.4963T>A	p.S1655T	BRCT	-0.323139	-0.666203	FUNC	0	1.87215	2.00502	0.2373	0.278811	-0.437793	0.74	-0.25	-4.06	-1.06
NM_007294.4	c.4964C>A	p.S1655Y	BRCT	-1.11437	-2.49789	LOF	0	21.2237	15.5429	0.8319	0.512152	-0.67551	-0.61	-0.79	2.82	1.09
NM_007294.4	c.4967G>C	p.G1656A	BRCT	0.076512	0.242313	FUNC	42.6	3.3059	2.09613	0.5491	0.330986	0.182897	1.51	-0.29	-2.47	0.39
NM_007294.4	c.4966G>T	p.G1656C	BRCT	0.057975	-0.111774	FUNC	42.6	3.63729	1.50159	0.7328	0.394886	-0.460517	1.09	-0.71	-0.51	0.73
NM_007294.4	c.4967G>A	p.G1656D	BRCT	0.0915521	-0.538944	FUNC	42.6	6.07	2.16674	0.9268	0.382318	0.110168	1.53	-0.04	-2.09	-1.28
NM_007294.4	c.4966G>C	p.G1656R	BRCT	-0.0999119	0.13578	FUNC	42.6	4.43861	1.64397	0.8879	0.394155	-0.164186	1.45	-0.24	-2.9	-0.7
NM_007294.4	c.4966G>A	p.G1656S	BRCT	0.298602	-0.499146	FUNC	42.6	4.3519	2.33928	0.4293	0.351876	-0.0507503	1.49	-0.38	-0.56	-1.74
NM_007294.4	c.4967G>T	p.G1656V	BRCT	-0.0680394	-0.669802	FUNC	42.6	5.63647	3.91248	0.8815	0.415458	-0.604427	1.46	-1.4	-1.97	0.96
NM_007294.4	c.4969C>A	p.L1657M	BRCT	-0.190998	0.0999459	FUNC	0.1	-0.0241321	1.51057	0.3668	0.125887	1.04069	1.07	-0.16	-3.15	3.65
NM_007294.4	c.4970T>C	p.L1657P	BRCT	-0.704178	-1.5261	LOF	0.1	4.56849	4.48482	0.982	0.423132	2.60351	4.49	-1.13	-1.77	2.35
NM_007294.4	c.4970T>A	p.L1657Q	BRCT	-0.475195	-1.75825	LOF	0.1	3.90809	4.30403	0.942	0.422006	2.17574	1.86	-1.68	-1.92	2.11
NM_007294.4	c.4970T>G	p.L1657R	BRCT	-0.769822	-1.64681	LOF	0.1	8.05999	7.1072	0.944	0.419778	2.62678	1.7	-0.93	-1.97	2.19
NM_007294.4	c.4969C>G	p.L1657V	BRCT	0.120552	0.32869	FUNC	0.1	0.41063	1.77133	0.346	0.184152	1.60006	1.45	-1.68	-3.11	1.7
NM_007294.4	c.4972A>G	p.T1658A	BRCT	0.147431	0.257016	FUNC	61.2	-0.17829	-0.163544	0.1628	0.17286	1.10476	1.46	-0.18	-0.49	1.53
NM_007294.4	c.4972A>T	p.T1658S	BRCT	0.567317	0.483314	FUNC	61.2	-0.542887	-1.16951	0.1454	-0.0235348	-0.00967126	0.27	-0.19	0.36	0.62
NM_007294.4	c.4975C>G	p.P1659A	BRCT	0.452697	0.284096	FUNC	83.4	1.64222	1.60419	0.0672	-0.00467813	-0.144518	0.23	-0.26	-0.89	0.72
NM_007294.4	c.4976C>T	p.P1659L	BRCT	0.312903	0.231939	FUNC	83.4	1.30785	0.941585	0.087	0.0721221	-0.470506	0.46	-0.47	-2.29	1.04
NM_007294.4	c.4976C>A	p.P1659Q	BRCT	0.273967	0.512327	FUNC	83.4	1.21746	0.887261	0.0807	0.0104715	-0.192708	0.35	0.19	-1.18	1.42
NM_007294.4	c.4976C>G	p.P1659R	BRCT	-0.116568	0.133281	FUNC	83.4	1.64169	1.59206	0.0742	0.0695623	-0.553135	0.46	0.02	-0.82	0.6
NM_007294.4	c.4975C>T	p.P1659S	BRCT	0.077154	0.352563	FUNC	83.4	1.8248	1.86052	0.0839	-9.49823	-0.509774	0.19	-0.31	-1.75	1.2
NM_007294.4	c.4975C>A	p.P1659T	BRCT	-0.194868	0.62901	FUNC	83.4	1.9494	1.80377	0.0773	0.0231094	-0.150464	0.2	-0.22	-1.45	1.78
NM_007294.4	c.4979A>C	p.E1660A	BRCT	0.363954	0.134577	FUNC	85.3	0.705371	1.10205	0.1108	-0.0187227	0.569102	-0.06	0.04	0.31	0.11
NM_007294.4	c.4980A>C	p.E1660D	BRCT	0.242394	-0.110673	FUNC	85.3	0.675492	0.273528	0.1314	0.0572739	0.439674	-0.11	-0.01	-0.66	0.7
NM_007294.4	c.4979A>G	p.E1660G	BRCT	-0.100625	0.184539	FUNC	85.3	1.74098	1.62057	0.1028	-0.050187	0.903321	0.41	-1.17	-0.17	1.26
NM_007294.4	c.4978G>A	p.E1660K	BRCT	-0.0506902	-0.630498	FUNC	85.3	1.09195	1.22767	0.0624	-0.0412584	-0.0458715	0.3	0.04	0.09	0.02
NM_007294.4	c.4978G>C	p.E1660Q	BRCT	0.126552	0.168337	FUNC	85.3	0.921898	0.883047	0.0923	0.0348461	0.296227	0.13	-0.04	-0.3	0.86
NM_007294.4	c.4979A>T	p.E1660V	BRCT	0.175384	0.0189555	FUNC	85.3	1.49421	1.69243	0.1855	-0.0121292	0.534382	0.11	-0.45	-0.14	0.21
NM_007294.4	c.4982A>C	p.E1661A	BRCT	0.0207578	-0.581455	FUNC	16	0.380005	0.784425	0.4789	0.128755	1.06013	1.7	0.09	0.21	-0.5
NM_007294.4	c.4983A>C	p.E1661D	BRCT	0.0816278	0.104999	FUNC	16	-0.0289803	0.25207	0.6818	0.0103446	0.952097	1.27	-1.19	-1.86	-0.25
NM_007294.4	c.4982A>G	p.E1661G	BRCT	0.163993	-0.797023	INT	16	1.82141	2.24191	0.6145	0.145084	1.9853	0.67	0.35	-1.55	1.65
NM_007294.4	c.4981G>A	p.E1661K	BRCT	0.0427041	-0.311874	FUNC	16	0.636469	1.1978	0.7474	0.157863	2.0719	0.87	0.02	-1.18	-0.12
NM_007294.4	c.4981G>C	p.E1661Q	BRCT	0.145895	-0.168631	FUNC	16	0.296194	-0.018682	0.5181	0.0538543	0.707684	0.41	-0.24	-1.74	-1.4
NM_007294.4	c.4982A>T	p.E1661V	BRCT	0.0394396	-0.584913	FUNC	16	2.24677	0.724135	0.7602	0.164059	1.72133	0.85	1.49	-0.06	2.03
NM_007294.4	c.4985T>G	p.F1662C	BRCT	0.1499	0.748164	FUNC	31.1	3.26199	2.15431	0.1001	-0.0643838	0.994702	1.74	-1	1.15	1.28
NM_007294.4	c.4984T>A	p.F1662I	BRCT	0.308282	0.260323	FUNC	31.1	1.20294	0.496613	0.0839	-0.183951	0.17978	0.53	-2.26	-1.74	-0.38
NM_007294.4	c.4986T>G	p.F1662L	BRCT	-0.0730016	0.130332	FUNC	31.1	1.10921	0.290795	0.3332	-0.172558	0.176663	0.49	-1.78	-1.52	-1.66
NM_007294.4	c.4985T>C	p.F1662S	BRCT	0.121884	-0.254858	FUNC	31.1	4.09606	2.15692	0.1159	-0.0894503	1.47601	2.4	-3.03	-3.47	3.91
NM_007294.4	c.4984T>G	p.F1662V	BRCT	-0.460808	-0.0577	FUNC	31.1	1.47732	0.953963	0.0821	-0.123555	0.675118	0.84	-1.97	-1.8	1.14
NM_007294.4	c.4985T>A	p.F1662Y	BRCT	-0.462597	0.0528722	FUNC	31.1	0.745645	0.565548	0.0743	-0.228703	1.24321	0.42	-0.17	-1.62	1.39
NM_007294.4	c.4988T>C	p.M1663T	BRCT	-0.827786	-0.808827	INT	61.6	1.95904	1.88185	0.0936	0.00809722	-0.0798523	0.45	-0.78	1.14	-0.4
NM_007294.4	c.4987A>G	p.M1663V	BRCT	-0.018223	-0.0152466	FUNC	61.6	2.10602	1.6016	0.0795	-0.04916	-0.0357929	0.46	-0.62	-0.89	0.35
NM_007294.4	c.4990C>T	p.L1664F	BRCT	0.314054	0.0472151	FUNC	50	1.01449	0.780202	0.1544	-0.0655914	1.16143	0.62	-1.13	0.47	0.46
NM_007294.4	c.4991T>A	p.L1664H	BRCT	-0.298919	0.0346337	FUNC	50	2.09423	1.22854	0.149	0.0500084	1.27434	0.93	-0.87	0.37	0.6
NM_007294.4	c.4990C>A	p.L1664I	BRCT	-0.336224	-0.327476	FUNC	50	0.957401	1.07526	0.0906	-0.0833982	0.68	0.44	-0.51	-1.36	-0.16
NM_007294.4	c.4991T>C	p.L1664P	BRCT	-0.222787	-0.0101772	FUNC	50	1.15787	1.52515	0.2781	0.0369141	1.77552	2.25	-1.07	-2.62	-0.1
NM_007294.4	c.4991T>G	p.L1664R	BRCT	-1.15702	-0.521994	FUNC	50	0.863248	1.02474	0.0961	0.0282241	0.788262	0.6	-1.57	0.65	0.7
NM_007294.4	c.4990C>G	p.L1664V	BRCT	0.0376043	-0.447092	FUNC	50	1.34551	1.44469	0.077	0.000953478	0.849085	0.73	-1.63	-0.57	0.47
NM_007294.4	c.4994T>C	p.V1665A	BRCT	0.065576	0.0120451	FUNC	0	2.87115	2.73749	0.1598	0.173003	2.35934	1.5	-2.2	-3.07	0.53
NM_007294.4	c.4994T>A	p.V1665E	BRCT	0.656031	-1.72003	LOF	0	3.46724	4.64925	0.8462	0.318367	2.79738	2.03	-1.86	-4.46	0.04
NM_007294.4	c.4994T>G	p.V1665G	BRCT	-0.160278	-0.535272	FUNC	0	4.14829	4.99119	0.2926	0.288204	3.25898	1.18	-3.01	-4.61	4.61
NM_007294.4	c.4993G>A	p.V1665M	BRCT	-1.01582	0.0247687	FUNC	0	0.455517	1.26634	0.2466	-0.00692552	1.15291	0.91	-0.75	-1.37	2.35
NM_007294.4	c.4997A>G	p.Y1666C	BRCT	0.578116	0.0834568	FUNC	57.6	1.43115	1.07763	0.0635	0.156098	-0.314559	0.78	0.04	-0.91	3.99
NM_007294.4	c.4996T>G	p.Y1666D	BRCT	0.625077	0.0285243	FUNC	57.6	1.94887	1.42181	0.102	-0.00555	0.636251	0.88	-0.7	-0.37	1.27
NM_007294.4	c.4997A>T	p.Y1666F	BRCT	-0.0464502	-0.0410385	FUNC	57.6	-0.374967	-0.232336	0.1324	-0.101315	-0.0759468	0.14	-0.47	-0.9	2.02
NM_007294.4	c.4996T>C	p.Y1666H	BRCT	-0.044701	0.733635	FUNC	57.6	1.23397	1.09723	0.06	-0.0159712	0.152666	0.58	-0.79	-0.88	2.95
NM_007294.4	c.4996T>A	p.Y1666N	BRCT	-0.233971	0.0422381	FUNC	57.6	-0.0193077	1.26959	0.0651	-0.0590474	0.387093	0.86	-1.71	-0.59	1.63
NM_007294.4	c.4997A>C	p.Y1666S	BRCT	-0.356063	-0.151134	FUNC	57.6	1.40432	1.14856	0.0791	-0.0365337	0.163551	0.91	-2.1	-0.87	1.05
NM_007294.4	c.4999A>G	p.K1667E	BRCT	-0.446169	0.270625	FUNC	68.8	0.209376	0.149097	0.2288	0.0888672	-0.153579	-0.14	-0.27	-0.3	0.23
NM_007294.4	c.5000A>T	p.K1667M	BRCT	-0.395352	0.13266	FUNC	68.8	-1.09776	-1.18813	0.3499	0.0927019	-0.228141	0.32	0.42	-0.1	-0.91
NM_007294.4	c.4999A>C	p.K1667Q	BRCT	-0.0374964	0.141199	FUNC	68.8	-0.0557506	-0.0482159	0.1753	0.0513751	-0.301529	-0.2	-0.26	-0.32	0.34
NM_007294.4	c.5000A>G	p.K1667R	BRCT	-1.80593	-0.714818	FUNC	68.8	-0.230229	-0.168918	0.0897	-0.0184537	-0.20511	0.05	-0.71	-0.1	0.18
NM_007294.4	c.5000A>C	p.K1667T	BRCT	-1.05751	-0.460669	FUNC	68.8	0.909547	0.653274	0.2426	0.0914272	0.274309	0.38	-0.58	-0.24	0.87
NM_007294.4	c.5003T>G	p.F1668C	BRCT	0.000238513	-0.32503	FUNC	2.1	4.99486	3.7928	0.8367	0.154584	2.16657	2.47	-2.43	-0.89	7.33
NM_007294.4	c.5002T>A	p.F1668I	BRCT	1.04674	-0.178816	FUNC	2.1	5.07047	3.9553	0.6406	0.077001	1.62259	1.29	-2.52	-0.58	0.73
NM_007294.4	c.5003T>C	p.F1668S	BRCT	-0.00910797	-1.76069	LOF	2.1	6.22449	4.94345	0.9506	0.24374	2.72379	2.97	-3.7	-0.8	2.23
NM_007294.4	c.5002T>G	p.F1668V	BRCT	0.351319	-0.663487	FUNC	2.1	4.40164	4.46538	0.6252	0.121817	2.20219	1.47	-2.43	-0.08	0.8
NM_007294.4	c.5003T>A	p.F1668Y	BRCT	-0.183075	-0.0480501	FUNC	2.1	1.34997	1.14929	0.3114	0.0599269	1.9228	0.78	-1.76	-0.83	-1.31
NM_007294.4	c.5006C>A	p.A1669D	BRCT	0.14914	-1.01368	INT	4.1	4.0226	5.73541	0.9697	0.329991	3.11106	1.77	-1.62	1.04	2.86
NM_007294.4	c.5006C>G	p.A1669G	BRCT	0.548862	-0.336644	FUNC	4.1	1.9978	1.69294	0.2356	0.115919	2.60964	0.58	-1.45	0.48	1.68
NM_007294.4	c.5005G>C	p.A1669P	BRCT	0.127819	-1.80328	LOF	4.1	5.52536	7.47746	0.9631	0.335906	3.21558	1.96	0.67	1.77	-1.43
NM_007294.4	c.5005G>T	p.A1669S	BRCT	0.4679	-0.401851	FUNC	4.1	0.728954	0.946565	0.1635	0.252466	2.6788	1.43	-1.41	-1.32	3.19
NM_007294.4	c.5005G>A	p.A1669T	BRCT	-0.438099	0.0339713	FUNC	4.1	-0.509047	2.1653	0.3133	0.11841	2.77181	1.5	-1.37	-0.08	4.86
NM_007294.4	c.5008A>G	p.R1670G	BRCT	0.251179	0.217766	FUNC	77.9	1.01736	0.910217	0.1608	0.175414	-0.268721	0.44	-0.66	-0.34	0.81
NM_007294.4	c.5009G>T	p.R1670I	BRCT	-2.87726	-0.458163	FUNC	77.9	0.0684984	-0.0154654	0.256	0.0699929	-0.112599	0.04	1.42	-0.12	-1.78
NM_007294.4	c.5011A>G	p.K1671E	BRCT	0.531471	0.0918413	FUNC	61.8	0.203686	0.595659	0.1634	0.0267099	-0.0753857	-0.01	-0.41	0	0
NM_007294.4	c.5012A>T	p.K1671I	BRCT	0.0888205	0.206516	FUNC	61.8	-0.304216	-0.0539628	0.3179	0.0480326	0.237743	0.52	0.39	-1.29	1.65
NM_007294.4	c.5013A>T	p.K1671N	BRCT	0.0497636	0.0713959	FUNC	61.8	0.0146593	0.0948253	0.3567	-0.0908898	-0.0828406	0.87	-0.38	-0.35	0.32
NM_007294.4	c.5011A>C	p.K1671Q	BRCT	0.269539	0.242271	FUNC	61.8	-0.316144	-0.181389	0.1138	0.00535616	-0.410348	0.03	-0.29	-0.15	0.07
NM_007294.4	c.5012A>G	p.K1671R	BRCT	0.424604	0.298686	FUNC	61.8	0.16869	-0.317337	0.0748	-0.0545665	-0.282653	0.12	-0.87	0.13	-0.01
NM_007294.4	c.5012A>C	p.K1671T	BRCT	0.148979	0.443512	FUNC	61.8	0.840755	0.91779	0.1962	-0.0030588	0.319487	0.74	-0.35	-0.51	0.82
NM_007294.4	c.5014C>G	p.H1672D	BRCT	0.0268418	-0.833162	INT	23.4	2.00993	1.40822	0.3997	-0.0244756	0.384303	1.6	0.21	0.27	0.97
NM_007294.4	c.5015A>T	p.H1672L	BRCT	0.363135	0.664879	FUNC	23.4	-0.435643	-1.27663	0.1954	-0.0160523	-0.872735	0.13	1.56	0.66	-3.69
NM_007294.4	c.5014C>A	p.H1672N	BRCT	-0.214634	0.0375932	FUNC	23.4	-0.066769	-0.950064	0.1143	-0.178249	-0.0980131	1.27	0.17	-1.04	-1.53
NM_007294.4	c.5015A>C	p.H1672P	BRCT	-0.62297	-1.60262	LOF	23.4	3.31975	3.26134	0.6559	0.0761705	0.356762	3.09	0.44	-1.01	-3.16
NM_007294.4	c.5016C>A	p.H1672Q	BRCT	0.224188	-0.119693	FUNC	23.4	1.38529	0.284654	0.1879	0.0193559	-0.32176	1.19	0.38	-0.19	-2.06
NM_007294.4	c.5015A>G	p.H1672R	BRCT	0.986582	0.504253	FUNC	23.4	0.502334	-1.0135	0.1152	0.0167318	0.0733609	0.87	-0.49	-0.7	-2.23
NM_007294.4	c.5014C>T	p.H1672Y	BRCT	-0.652642	-0.0834776	FUNC	23.4	0.261145	-1.33577	0.0616	-0.116034	0.094287	0.17	1.51	-0.11	-2.29
NM_007294.4	c.5017C>G	p.H1673D	BRCT	0.292069	-0.132856	FUNC	105.7	1.06635	0.709897	0.1043	-0.0320139	-0.303466	0.16	-0.31	-0.72	0.72
NM_007294.4	c.5018A>T	p.H1673L	BRCT	0.703916	0.660457	FUNC	105.7	1.20797	1.06058	0.1387	-0.0310099	-0.150873	0.29	1.73	-7.79	3.16
NM_007294.4	c.5017C>A	p.H1673N	BRCT	0.0562738	-0.131498	FUNC	105.7	0.505904	0.199455	0.077	-0.154906	-0.617078	-0.23	0.3	-0.73	-0.1
NM_007294.4	c.5018A>C	p.H1673P	BRCT	-0.21078	-0.0738043	FUNC	105.7	5.0121	3.97094	0.2512	-0.00734857	-0.519533	1.29	0.84	-1.93	4.37
NM_007294.4	c.5019C>A	p.H1673Q	BRCT	0.182985	0.0105193	FUNC	105.7	0.445199	0.261006	0.1136	-0.0850034	-0.649613	-0.2	0.29	-0.36	0.78
NM_007294.4	c.5018A>G	p.H1673R	BRCT	0.328679	0.0664151	FUNC	105.7	-0.214016	-0.615676	0.0689	-0.0687376	-0.312687	-0.14	0.2	0.16	1.05
NM_007294.4	c.5017C>T	p.H1673Y	BRCT	-0.284554	0.205781	FUNC	105.7	1.00124	0.904545	0.0971	-0.0553376	0.0579019	0.66	1.35	1.14	-0.18
NM_007294.4	c.5020A>C	p.I1674L	BRCT	0.487256	0.384052	FUNC	5.1	0.549389	0.200607	0.1078	-0.216012	0.398367	0.91	-1.73	-1.46	1.47
NM_007294.4	c.5021T>C	p.I1674T	BRCT	0.359392	0.0283252	FUNC	5.1	3.02755	3.68102	0.2675	-0.0195332	0.833024	1.99	-2.18	-4.18	0.97
NM_007294.4	c.5020A>G	p.I1674V	BRCT	-0.0580604	0.262136	FUNC	5.1	0.919281	1.03749	0.0759	-0.177677	0.652587	1.28	-2.14	-3.49	2.31
NM_007294.4	c.5023A>G	p.T1675A	BRCT	-0.0279735	0.227925	FUNC	63.1	-0.0113466	-0.142994	0.0721	-0.120882	0.540286	0.28	-0.33	-1.17	-0.17
NM_007294.4	c.5024C>T	p.T1675I	BRCT	-0.0296485	0.0360296	FUNC	63.1	-0.295882	-0.758914	0.1126	0.021097	0.67245	0.23	-0.24	-2.14	0.49
NM_007294.4	c.5024C>A	p.T1675N	BRCT	0.0870516	0.0625142	FUNC	63.1	-0.178967	0.0886091	0.0904	-0.0934244	0.671363	0.37	-0.03	-2.36	0.12
NM_007294.4	c.5023A>C	p.T1675P	BRCT	0.308588	0.339671	FUNC	63.1	-1.66235	0.689558	0.1059	-0.0224905	0.502611	-0.34	-0.05	-3.3	0.38
NM_007294.4	c.5023A>T	p.T1675S	BRCT	-0.0237275	0.209151	FUNC	63.1	-0.124946	0.186465	0.0894	-0.138992	0.846907	0.19	-0.16	-2.52	0.2
NM_007294.4	c.5028A>T	p.L1676F	BRCT	0.517308	0.296732	FUNC	5	5.72174	1.88873	0.1195	-0.0329244	0.20064	0.54	-1.29	0.11	0.41
NM_007294.4	c.5026T>A	p.L1676I	BRCT	-0.215752	0.0583029	FUNC	5	1.23598	1.15409	0.075	-0.152024	0.279706	0.48	-0.84	-0.5	0.77
NM_007294.4	c.5026T>G	p.L1676V	BRCT	0.504495	0.207102	FUNC	5	2.38014	2.59544	0.0773	-0.139086	0.494783	0.62	-1.71	-0.67	1.39
NM_007294.4	c.5029A>G	p.T1677A	BRCT	-0.494953	-0.398042	FUNC	48.1	1.63614	1.83529	0.1014	-0.00443748	0.364302	1.3	-0.15	-0.71	1.26
NM_007294.4	c.5030C>T	p.T1677I	BRCT	-0.121526	-1.01369	INT	48.1	0.6253	0.648354	0.4277	0.0383462	-0.265591	0.55	-0.21	-1.18	1.9
NM_007294.4	c.5030C>A	p.T1677N	BRCT	0.0424288	-0.203384	FUNC	48.1	1.39329	1.75325	0.0947	-0.0841976	0.459871	0.48	-0.17	-0.93	1.2
NM_007294.4	c.5029A>C	p.T1677P	BRCT	0.211292	-0.682736	FUNC	48.1	3.24584	2.96773	0.3362	0.0825123	0.480191	1.17	-0.09	-0.71	2.24
NM_007294.4	c.5030C>G	p.T1677S	BRCT	0.0952642	0.290125	FUNC	48.1	1.16229	1.09364	0.0845	-0.102044	0.513271	0.81	-0.25	-0.19	2.51
NM_007294.4	c.5032A>G	p.N1678D	BRCT	0.512018	0.519645	FUNC	94.8	-0.437325	-0.460143	0.0696	-0.174372	0.703757	-0.19	0.26	-0.31	0.54
NM_007294.4	c.5032A>C	p.N1678H	BRCT	0.629603	-0.163273	FUNC	94.8	-0.146436	-0.0450563	0.0951	-0.124838	0.901509	0.18	-0.04	3.48	0.81
NM_007294.4	c.5033A>T	p.N1678I	BRCT	0.201993	-0.693611	FUNC	94.8	-0.246281	-0.428742	0.3488	0.0569151	0.323193	0.14	0.4	-3.3	3.03
NM_007294.4	c.5034T>A	p.N1678K	BRCT	0.222536	-0.171435	FUNC	94.8	-0.568519	-0.746024	0.2192	-0.123972	0.146242	0.17	0.08	0.77	0.44
NM_007294.4	c.5033A>G	p.N1678S	BRCT	-0.983062	0.202969	FUNC	94.8	-0.357112	-0.150328	0.081	-0.185008	0.637533	-0.08	0.51	-0.97	0.8
NM_007294.4	c.5033A>C	p.N1678T	BRCT	0.118639	0.268235	FUNC	94.8	0.0462315	-0.154553	0.1494	-0.09743	0.433146	-0.21	0.47	2.46	0.28
NM_007294.4	c.5032A>T	p.N1678Y	BRCT	-0.135489	-0.079988	FUNC	94.8	-0.688398	-0.785185	0.1644	0.0370936	0.768611	0.47	-0.43	-4.29	1.3
NM_007294.4	c.5035C>A	p.L1679I	BRCT	0.20548	-0.0550391	FUNC	84.6	-0.342756	-0.15916	0.0685	-0.226328	0.276497	-0.32	-0.31	0.03	2.33
NM_007294.4	c.5036T>C	p.L1679P	BRCT	0.363198	0.117379	FUNC	84.6	2.42705	1.71329	0.4414	-0.124982	0.165859	1.73	0.55	-2.75	0.94
NM_007294.4	c.5036T>A	p.L1679Q	BRCT	0.405908	0.252101	FUNC	84.6	0.139767	-0.070041	0.0534	-0.262137	-0.0900612	-0.18	0.04	-1	-0.99
NM_007294.4	c.5036T>G	p.L1679R	BRCT	0.172545	0.254611	FUNC	84.6	0.0885522	0.018987	0.0695	-0.167049	-0.0916983	-0.13	0.76	-1.58	-1.78
NM_007294.4	c.5035C>G	p.L1679V	BRCT	0.123494	0.37034	FUNC	84.6	0.134982	0.241919	0.0608	-0.143913	0.22074	-0.34	0.74	-0.94	-0.35
NM_007294.4	c.5038A>T	p.I1680F	BRCT	-0.1282	-0.100446	FUNC	6.6	4.0449	3.46338	0.3024	-0.104878	0.943579	0.38	-0.88	2.23	1.66
NM_007294.4	c.5038A>C	p.I1680L	BRCT	0.28481	0.461382	FUNC	6.6	-0.0746198	-0.579463	0.1832	-0.117423	0.668209	0.67	-0.41	-0.8	0.1
NM_007294.4	c.5040T>G	p.I1680M	BRCT	0.579407	0.0731228	FUNC	6.6	0.523604	-0.390715	0.1583	-0.0623638	0.825862	0.77	0.11	2.63	3.56
NM_007294.4	c.5039T>A	p.I1680N	BRCT	-0.0578075	-0.243164	FUNC	6.6	3.9755	3.69745	0.7854	0.0470348	1.72329	1.47	-1.57	-1.49	3.46
NM_007294.4	c.5039T>G	p.I1680S	BRCT	0.382562	-0.272119	FUNC	6.6	4.48003	4.06855	0.7798	0.0637366	2.01807	1.74	-2.08	-0.59	2.59
NM_007294.4	c.5039T>C	p.I1680T	BRCT	-0.188733	0.179818	FUNC	6.6	3.45957	2.78382	0.6811	0.0760995	1.35252	1.2	-1.75	-0.02	2.96
NM_007294.4	c.5038A>G	p.I1680V	BRCT	0.0281508	0.158058	FUNC	6.6	1.1762	0.71582	0.0758	-0.186118	0.648159	1.01	-0.94	0.86	1.36
NM_007294.4	c.5041A>G	p.T1681A	BRCT	0.326302	0.409709	FUNC	46.7	-0.161319	1.61877	0.1469	0.0165902	0.32007	1.9	-0.27	-0.66	1.29
NM_007294.4	c.5042C>T	p.T1681I	BRCT	-1.12128	-0.786039	INT	46.7	-1.11257	0.189261	0.5913	0.0280005	0.24228	0.99	-0.44	-0.49	0.92
NM_007294.4	c.5042C>A	p.T1681N	BRCT	-0.442966	-0.463856	FUNC	46.7	-1.18178	0.812154	0.1524	-0.105923	0.184391	0.87	-0.19	-1.09	-0.28
NM_007294.4	c.5041A>C	p.T1681P	BRCT	-0.517828	-2.06614	LOF	46.7	1.47921	4.93323	0.4712	0.0666608	0.644815	1.59	-0.04	-2.78	1.27
NM_007294.4	c.5041A>T	p.T1681S	BRCT	0.0372783	0.273929	FUNC	46.7	-1.27559	0.680134	0.1025	-0.113223	0.445142	1.04	-0.01	-0.26	2
NM_007294.4	c.5045A>C	p.E1682A	BRCT	-1.69119	-0.449022	FUNC	73.1	1.05007	0.139299	0.1419	-0.0845449	0.683339	0.11	-0.05	-0.67	1.72
NM_007294.4	c.5045A>G	p.E1682G	BRCT	-0.132487	0.368825	FUNC	73.1	0.770216	0.709332	0.1238	0.0147951	0.636163	0.36	0.07	-0.79	1.76
NM_007294.4	c.5048A>C	p.E1683A	BRCT	-0.65592	0.0372153	FUNC	85.7	0.549774	0.308693	0.1519	-0.0875596	0.560254	0.38	-0.08	-1.43	0.57
NM_007294.4	c.5049G>C	p.E1683D	BRCT	-0.183125	-0.0264298	FUNC	85.7	0.355671	0.440932	0.1065	0.0100677	0.429159	-0.09	-0.04	-0.96	0.54
NM_007294.4	c.5050A>G	p.T1684A	BRCT	0.148691	-0.652546	FUNC	0.8	1.23809	0.92424	0.4919	0.0818812	0.664384	1.33	-0.21	-1.03	1.28
NM_007294.4	c.5051C>A	p.T1684N	BRCT	-1.24282	-1.25097	INT	0.8	2.5229	1.21442	0.7773	0.0314768	1.07974	1.18	-0.91	-2.92	1.14
NM_007294.4	c.5050A>C	p.T1684P	BRCT	-1.38624	-1.46839	LOF	0.8	6.59133	9.64757	0.9211	0.128318	1.48379	1.33	-0.03	2.63	1.76
NM_007294.4	c.5053A>G	p.T1685A	BRCT	-0.297723	-1.84067	LOF	40.9	0.40862	1.59777	0.523	0.363421	1.42547	1.49	-0.32	-2.54	4.25
NM_007294.4	c.5054C>T	p.T1685I	BRCT	-1.42989	-1.99158	LOF	40.9	0.613251	0.326933	0.9339	0.391819	0.188681	0.62	0.14	-1.67	4.71
NM_007294.4	c.5053A>C	p.T1685P	BRCT	-0.0596718	-1.55788	LOF	40.9	3.85953	5.90742	0.785	0.381175	0.694613	0.41	-0.06	-0.88	2.67
NM_007294.4	c.5053A>T	p.T1685S	BRCT	-0.2319	0.2908	FUNC	40.9	0.429472	0.366656	0.1852	0.239202	0.892311	1.04	-0.83	-1.11	3.23
NM_007294.4	c.5056C>G	p.H1686D	BRCT	-1.14409	-1.65288	LOF	4.2	3.49693	2.12805	0.9197	0.38941	2.27698	2.37	-1.99	-3.71	2.3
NM_007294.4	c.5057A>T	p.H1686L	BRCT	-1.27568	-1.55661	LOF	4.2	-2.21793	-1.8269	0.7403	0.374889	-0.776805	0.42	-0.38	3.18	-1.1
NM_007294.4	c.5056C>A	p.H1686N	BRCT	-1.82944	-2.39409	LOF	4.2	1.24537	2.12316	0.6996	0.143736	1.12689	1.95	-1.96	-4.51	5.2
NM_007294.4	c.5057A>C	p.H1686P	BRCT	0.0489697	-1.96556	LOF	4.2	6.54002	5.6579	0.9733	0.378995	0.952015	3.97	-1.4	-10.2	3.49
NM_007294.4	c.5058T>A	p.H1686Q	BRCT	0.179831	-1.58542	LOF	4.2	0.865474	0.543035	0.9361	0.336014	0.243517	1.4	-1.82	-2.71	2.42
NM_007294.4	c.5057A>G	p.H1686R	BRCT	-0.446963	-1.33664	LOF	4.2	0.810724	2.4993	0.9307	0.378152	0.1639	0.96	-1.67	0.73	1.9
NM_007294.4	c.5060T>C	p.V1687A	BRCT	-0.31192	-0.491271	FUNC	0	4.01156	4.06482	0.7946	0.394459	1.96436	3.16	-2.8	-5.61	3.08
NM_007294.4	c.5060T>A	p.V1687D	BRCT	-0.145663	-1.815	LOF	0	5.57435	5.05766	0.9904	0.405657	3.34064	4.22	-3.71	-5.85	4.49
NM_007294.4	c.5059G>T	p.V1687F	BRCT	-1.41761	-2.06998	LOF	0	8.40189	7.67843	0.8051	0.360421	-0.0845652	1.37	-1.72	-1.49	1.88
NM_007294.4	c.5060T>G	p.V1687G	BRCT	-0.277997	-2.33428	LOF	0	5.77783	5.62962	0.931	0.405761	3.24958	1.36	-3.92	-3.82	4.87
NM_007294.4	c.5059G>A	p.V1687I	BRCT	-0.326414	-0.264841	FUNC	0	-0.553553	-0.0509261	0.0909	0.0507998	-0.132886	0.77	-0.77	-3.31	1.1
NM_007294.4	c.5059G>C	p.V1687L	BRCT	0.589022	-0.0695057	FUNC	0	2.24776	1.67142	0.5883	0.211495	-0.101162	1.01	-1	-1.24	2.33
NM_007294.4	c.5063T>C	p.V1688A	BRCT	-0.102729	-0.322964	FUNC	0	3.35007	3.2263	0.7099	0.176668	1.84576	3.26	-2.69	-4.76	2.39
NM_007294.4	c.5063T>A	p.V1688D	BRCT	0.0989091	-1.5721	LOF	0	3.78209	3.92178	0.9839	0.371291	3.32224	3.91	-3.53	-6.03	1.33
NM_007294.4	c.5062G>T	p.V1688F	BRCT	0.774595	-1.8739	LOF	0	6.86317	9.17046	0.509	0.20373	-0.0588977	0.49	-1.53	-2.47	0.51
NM_007294.4	c.5062G>A	p.V1688I	BRCT	-0.278617	0.0487756	FUNC	0	-1.27301	-0.662775	0.0653	-0.11871	-0.165564	0.64	-0.83	-2.36	0.21
NM_007294.4	c.5062G>C	p.V1688L	BRCT	-0.282447	-0.416441	FUNC	0	-1.21565	0.569371	0.2804	0.0771404	-0.197113	1.03	-0.59	-1.73	0.15
NM_007294.4	c.5067G>A	p.M1689I	BRCT	-0.0560205	-0.18739	FUNC	0.7	1.91148	1.69262	0.473	-0.0823023	-0.157318	-0.18	-0.41	-1.46	-0.09
NM_007294.4	c.5066T>A	p.M1689K	BRCT	-1.05977	-1.81311	LOF	0.7	1.39887	1.79967	0.9317	0.313646	2.44413	3.08	-1.39	-4.55	-1.16
NM_007294.4	c.5065A>C	p.M1689L	BRCT	0.0117614	-0.03184	FUNC	0.7	0.0787243	0.468587	0.3651	-0.000738555	-0.143815	0.67	-0.45	0.61	-1.12
NM_007294.4	c.5066T>C	p.M1689T	BRCT	0.125416	0.0423165	FUNC	0.7	3.64937	3.59731	0.8373	0.114826	1.56975	1.83	-1.97	-3.33	-0.52
NM_007294.4	c.5065A>G	p.M1689V	BRCT	0.4928	0.56154	FUNC	0.7	1.35401	1.66339	0.2137	0.0125827	0.131012	0.53	-1.05	-0.12	1
NM_007294.4	c.5068A>G	p.K1690E	BRCT	0.3522	-0.629181	FUNC	45.9	2.12564	1.17051	0.6521	0.109547	0.757568	0.47	-0.08	-0.77	0.28
NM_007294.4	c.5069A>T	p.K1690I	BRCT	-0.213963	-1.1558	INT	45.9	1.18235	0.707342	0.9199	0.175925	-0.474589	-0.66	0	0.08	1.23
NM_007294.4	c.5070A>T	p.K1690N	BRCT	-0.125075	-0.186454	FUNC	45.9	-0.236417	1.23801	0.841	0.0221341	0.592609	0.09	-0.29	-0.02	-0.15
NM_007294.4	c.5068A>C	p.K1690Q	BRCT	-0.00239001	-0.112956	FUNC	45.9	0.947848	0.727574	0.436	0.0859889	0.254305	0.18	-0.05	-0.4	0.74
NM_007294.4	c.5069A>G	p.K1690R	BRCT	-0.674697	0.130446	FUNC	45.9	-0.263506	0.0560177	0.1436	0.060792	-0.212098	-0.33	-0.41	-1.13	0.04
NM_007294.4	c.5069A>C	p.K1690T	BRCT	-0.595113	-1.31958	INT	45.9	2.291	0.858475	0.7841	0.160652	0.339353	-0.18	-0.67	0.36	-0.77
NM_007294.4	c.5071A>G	p.T1691A	BRCT	-0.337485	-1.19623	INT	1.7	1.36161	1.80324	0.4443	0.122941	0.765751	1.38	-1	-1.78	2.31
NM_007294.4	c.5072C>A	p.T1691K	BRCT	-0.79781	-1.85493	LOF	1.7	11.6713	9.32017	0.9352	0.346539	2.01619	1.56	-0.41	0.83	2.55
NM_007294.4	c.5071A>C	p.T1691P	BRCT	-0.478584	-1.73982	LOF	1.7	4.95233	4.97031	0.7877	0.294635	1.289	1.94	-0.5	-0.37	2.54
NM_007294.4	c.5071A>T	p.T1691S	BRCT	-0.451609	0.0425239	FUNC	1.7	0.928361	1.73858	0.5366	0.078792	1.19974	1.58	-1.64	-1.6	1.67
NM_007294.4	c.5075A>C	p.D1692A	BRCT	-0.561121	-2.08088	LOF	60.6	1.50099	3.01736	0.7891	0.510924	1.13076	1.21	-0.06	-0.84	3.55
NM_007294.4	c.5075A>G	p.D1692G	BRCT	0.074277	-1.11154	INT	60.6	1.10673	1.99782	0.6451	0.534067	0.962369	1.27	-0.52	-1.2	3.14
NM_007294.4	c.5078C>A	p.A1693D	BRCT	-1.9606	-1.53999	LOF	89.3	-0.122893	0.299402	0.2094	0.0961515	0.281387	0.75	-0.07	-1.99	-0.89
NM_007294.4	c.5077G>C	p.A1693P	BRCT	0.0432084	-0.192657	FUNC	89.3	-1.37145	-1.08685	0.2162	0.0109957	0.0574952	0.42	-0.06	1.37	1.26
NM_007294.4	c.5077G>T	p.A1693S	BRCT	-2.32568	-1.47499	LOF	89.3	-0.0530816	0.24411	0.0987	-0.0490957	0.063229	0.27	0.3	-2.06	0.42
NM_007294.4	c.5077G>A	p.A1693T	BRCT	-1.78798	-0.444568	FUNC	89.3	0.296821	0.532064	0.082	-0.0210233	0.289121	0.47	0.02	-1.25	0.5
NM_007294.4	c.5081A>C	p.E1694A	BRCT	-0.200562	0.143762	FUNC	72.2	-0.199058	-0.173822	0.1866	0.0182552	0.944593	0.26	-0.28	0.26	1.54
NM_007294.4	c.5082G>T	p.E1694D	BRCT	0.159737	-0.18765	FUNC	72.2	-0.247988	-0.214965	0.1201	-0.028828	0.418277	-0.53	-0.37	-0.25	0.34
NM_007294.4	c.5081A>G	p.E1694G	BRCT	-0.734987	-0.04589	FUNC	72.2	-0.115841	0.0903457	0.2339	0.0855478	0.743756	0.14	-1.19	0.26	1.79
NM_007294.4	c.5080G>C	p.E1694Q	BRCT	-1.89779	-0.604248	FUNC	72.2	-0.238813	-0.112013	0.1702	0.0224932	0.254084	0.11	-0.66	-0.41	0.89
NM_007294.4	c.5081A>T	p.E1694V	BRCT	0.223842	-0.026402	FUNC	72.2	-0.070191	0.850088	0.3721	0.138032	0.96509	0.6	-0.46	-0.48	3.68
NM_007294.4	c.5084T>G	p.F1695C	BRCT	0.0342087	-0.0224119	FUNC	15	1.30826	1.20261	0.3202	0.151006	0.814345	1.78	-2.05	-6.11	0.3
NM_007294.4	c.5083T>A	p.F1695I	BRCT	-0.194069	-1.02976	INT	15	5.59075	4.3807	0.3342	0.0624501	0.88732	1.87	-2.19	-3.07	2.18
NM_007294.4	c.5083T>C	p.F1695L	BRCT	0.268362	0.383737	FUNC	15	0.777483	0.265871	0.6047	0.00626705	0.838244	1.22	-2.01	-3.89	1.54
NM_007294.4	c.5084T>C	p.F1695S	BRCT	-0.159938	0.133193	FUNC	15	1.60292	2.82485	0.549	0.143861	2.17272	2.3	-2.91	-4.34	1.31
NM_007294.4	c.5083T>G	p.F1695V	BRCT	0.06769	-1.80195	LOF	15	5.08349	3.83215	0.3214	0.0681983	0.91858	2.02	-2.17	-3.53	2.38
NM_007294.4	c.5084T>A	p.F1695Y	BRCT	-0.274827	0.0190437	FUNC	15	0.787417	0.469952	0.1293	0.0388584	0.873658	0.74	-0.2	-4.74	2.53
NM_007294.4	c.5087T>C	p.V1696A	BRCT	-0.0879547	0.0368025	FUNC	0.8	1.63493	1.03188	0.7299	0.153071	2.11253	2.12	-1.69	-7.23	2.92
NM_007294.4	c.5087T>A	p.V1696E	BRCT	-0.0792779	-1.62238	LOF	0.8	3.60722	4.29451	0.9332	0.418567	2.26453	1.28	-1.92	-7.11	-2.79
NM_007294.4	c.5087T>G	p.V1696G	BRCT	-0.174108	-1.32996	LOF	0.8	2.69802	2.16199	0.8512	0.390908	1.28447	0.36	-2.64	-12.83	1.58
NM_007294.4	c.5086G>A	p.V1696M	BRCT	-0.0787734	-0.298897	FUNC	0.8	0.95334	0.727175	0.7423	0.138465	0.457344	0.99	-1.2	-7.13	3.03
NM_007294.4	c.5090G>T	p.C1697F	BRCT	-0.325043	-2.39626	LOF	1.8	8.17118	11.8635	0.8875	0.386086	0.444442	0.25	-1.29	-4.8	-0.09
NM_007294.4	c.5089T>G	p.C1697G	BRCT	0.103829	-0.304249	FUNC	1.8	1.55763	2.24666	0.625	0.398134	1.57319	0.71	-1.83	-7.61	0.81
NM_007294.4	c.5089T>C	p.C1697R	BRCT	-0.170291	-2.14939	LOF	1.8	10.1673	8.95614	0.9586	0.398132	1.24329	1.75	-1.31	-6.54	-1.44
NM_007294.4	c.5090G>C	p.C1697S	BRCT	0.0407025	-0.0126952	FUNC	1.8	-0.222081	0.675014	0.7529	0.396503	0.838452	1.89	-2.09	-8.15	2.29
NM_007294.4	c.5091T>G	p.C1697W	BRCT	-0.247667	-2.25007	LOF	1.8	17.7697	15.0729	0.9739	0.346769	-0.0384852	0.27	-1.34	-3.25	1.98
NM_007294.4	c.5090G>A	p.C1697Y	BRCT	-0.312979	-2.05778	LOF	1.8	11.3804	13.1528	0.9577	0.386406	0.596786	0.71	-1.18	-6.81	0.41
NM_007294.4	c.5093A>C	p.E1698A	BRCT	0.404353	-0.0592878	FUNC	56.8	-0.0287095	0.178619	0.6668	0.170944	0.141498	-0.29	-0.3	1.02	0.61
NM_007294.4	c.5094A>C	p.E1698D	BRCT	0.153872	0.0669791	FUNC	56.8	0.648955	0.344184	0.7126	0.0163832	0.313114	0.33	-0.73	-0.72	1.23
NM_007294.4	c.5093A>G	p.E1698G	BRCT	0.126073	-0.138484	FUNC	56.8	0.655852	0.636591	0.6011	0.23858	0.0150865	-0.76	-1.39	0.17	1.68
NM_007294.4	c.5092G>A	p.E1698K	BRCT	-0.010339	-0.0632613	FUNC	56.8	-0.864539	-0.21701	0.5341	0.0441961	0.0891655	0.05	-0.61	0.51	1.62
NM_007294.4	c.5092G>C	p.E1698Q	BRCT	0.348675	-0.0437764	FUNC	56.8	-0.294237	0.211048	0.4312	0.113612	0.446469	-0.52	-0.7	0.34	1.05
NM_007294.4	c.5093A>T	p.E1698V	BRCT	0.0139457	-0.0442837	FUNC	56.8	0.434637	0.149613	0.828	0.320777	-0.443243	-1.28	-0.09	1.14	0.45
NM_007294.4	c.5096G>T	p.R1699L	BRCT	-0.0395258	-1.55594	LOF	0	4.06512	1.57987	0.9302	0.422372	0.380194	-1.21	-1.12	-4.12	0.67
NM_007294.4	c.5096G>C	p.R1699P	BRCT	-0.0154924	-1.54852	LOF	0	2.04645	1.07005	0.9776	0.433797	2.18332	0.11	-1.39	-1.04	1.63
NM_007294.4	c.5098A>G	p.T1700A	BRCT	-0.0592885	-2.02289	LOF	1.5	2.43383	2.94132	0.9022	0.410708	1.88677	2.88	-0.85	-2.19	3.09
NM_007294.4	c.5099C>T	p.T1700I	BRCT	-0.287964	-2.49175	LOF	1.5	1.88127	2.52067	0.9575	0.39535	0.831902	1.18	1.53	-0.24	3.76
NM_007294.4	c.5099C>A	p.T1700K	BRCT	0.107102	-2.07522	LOF	1.5	1.09519	2.26639	0.9525	0.413868	1.8904	2.61	0.09	-2.35	4.63
NM_007294.4	c.5098A>C	p.T1700P	BRCT	-0.237198	-2.27998	LOF	1.5	3.59036	6.08275	0.918	0.422797	1.67982	2.58	0.25	-3.57	5.1
NM_007294.4	c.5099C>G	p.T1700R	BRCT	-0.201819	-1.70495	LOF	1.5	2.77358	2.72014	0.962	0.41583	1.37281	1.92	-0.33	2.53	2.25
NM_007294.4	c.5101C>A	p.L1701M	BRCT	-0.0514884	0.183322	FUNC	24.8	0.343885	0.483326	0.3062	0.0661586	1.14414	0.79	0.38	0.68	4.24
NM_007294.4	c.5102T>C	p.L1701P	BRCT	0.0948753	-1.30043	INT	24.8	0.337608	0.89791	0.9681	0.361039	1.38846	0.75	-1.45	-3.6	-1.12
NM_007294.4	c.5102T>A	p.L1701Q	BRCT	0.0687577	-0.143578	FUNC	24.8	2.13432	1.85326	0.7391	0.360676	1.81713	1.07	-2.01	-1.95	1.99
NM_007294.4	c.5102T>G	p.L1701R	BRCT	-0.0267589	-0.46671	FUNC	24.8	2.27511	1.17739	0.7715	0.359714	1.65542	0.63	-2.11	-2.18	1.04
NM_007294.4	c.5101C>G	p.L1701V	BRCT	0.0289492	-0.118244	FUNC	24.8	0.98158	1.32427	0.3913	0.0712694	1.56014	0.92	-2.47	-0.43	1.48
NM_007294.4	c.5104A>G	p.K1702E	BRCT	-0.0265099	-2.02025	LOF	13.7	3.68087	-1.57676	0.9604	0.496182	1.69456	0.62	-0.35	-0.37	0.5
NM_007294.4	c.5105A>T	p.K1702I	BRCT	-0.0737658	-2.01758	LOF	13.7	0.204344	-0.152217	0.9742	0.465864	-0.515541	0.28	0.37	1.07	0.4
NM_007294.4	c.5106A>C	p.K1702N	BRCT	0.0426218	-1.97503	LOF	13.7	2.10126	0.42461	0.9755	0.197552	1.7981	0.92	-0.88	0.31	1.27
NM_007294.4	c.5104A>C	p.K1702Q	BRCT	-0.399949	-2.27879	LOF	13.7	1.66773	-0.243391	0.8693	0.469122	0.941583	0.54	-0.61	0.21	1.66
NM_007294.4	c.5105A>G	p.K1702R	BRCT	-0.230516	-1.74109	LOF	13.7	1.25611	0.219113	0.4026	0.487559	1.20226	0.35	-0.44	-0.5	0.55
NM_007294.4	c.5105A>C	p.K1702T	BRCT	-0.155047	-1.58127	LOF	13.7	2.01452	0.717897	0.92	0.501305	0.815881	1.02	-1.05	0.55	1.33
NM_007294.4	c.5108A>G	p.Y1703C	BRCT	-0.0797629	-1.82026	LOF	0	3.62823	3.80559	0.9672	0.415402	2.20466	1.91	-2.96	0.74	13.51
NM_007294.4	c.5107T>G	p.Y1703D	BRCT	-0.328344	-2.34852	LOF	0	5.21805	5.91646	0.9875	0.425974	3.46335	3.22	-3.82	-5.34	3.54
NM_007294.4	c.5108A>T	p.Y1703F	BRCT	-0.00573822	-0.181696	FUNC	0	-1.90085	-1.09349	0.57	0.0940007	1.86822	0.9	-1.55	0.15	6.09
NM_007294.4	c.5107T>C	p.Y1703H	BRCT	-0.572132	-1.70174	LOF	0	3.27364	3.96533	0.9913	0.367334	2.99305	1.76	-2.77	-2.64	2.36
NM_007294.4	c.5107T>A	p.Y1703N	BRCT	-0.241123	-2.21296	LOF	0	4.27608	5.05546	0.9658	0.40955	3.49401	2.94	-3.87	-3.6	9.93
NM_007294.4	c.5108A>C	p.Y1703S	BRCT	-0.304813	-2.06572	LOF	0	4.82261	4.11637	0.98	0.416058	3.28994	2.71	-3.86	-3.74	6.79
NM_007294.4	c.5111T>G	p.F1704C	BRCT	-0.25439	-1.70622	LOF	0	4.13117	3.95728	0.9072	0.394328	2.55855	2.55	-0.65	0.08	12.46
NM_007294.4	c.5110T>A	p.F1704I	BRCT	0.0563826	-1.45495	LOF	0	2.75889	4.72882	0.8426	0.380457	1.58494	1.16	-2.7	-1.04	7.33
NM_007294.4	c.5112T>A	p.F1704L	BRCT	0.0947262	-1.78022	LOF	0	0.692279	0.543661	0.9734	0.177075	1.00836	1.08	-2.33	-0.35	3.37
NM_007294.4	c.5111T>C	p.F1704S	BRCT	-0.217345	-2.11095	LOF	0	5.6483	4.83991	0.9696	0.393419	3.29037	4.12	-3.58	-4.3	3.96
NM_007294.4	c.5110T>G	p.F1704V	BRCT	-0.0221765	-2.14701	LOF	0	3.98554	2.62482	0.8506	0.378569	2.24828	1.59	-2.38	-1.6	6.04
NM_007294.4	c.5111T>A	p.F1704Y	BRCT	-0.320088	-2.12342	LOF	0	1.72975	2.31492	0.615	0.195005	2.06852	1.12	-1.35	-1.36	-1.95
NM_007294.4	c.5113C>A	p.L1705I	BRCT	-0.185087	-0.134881	FUNC	1	0.709278	0.630427	0.2803	0.00561145	2.08914	1.17	-0.39	-0.44	2.14
NM_007294.4	c.5114T>C	p.L1705P	BRCT	-0.102811	-2.15431	LOF	1	6.90097	5.02371	0.9765	0.338873	3.75149	3.88	-1.09	-5.19	7.03
NM_007294.4	c.5114T>A	p.L1705Q	BRCT	-0.0225951	-0.190566	FUNC	1	3.42728	2.50207	0.5395	0.178687	2.77487	1.86	-1.95	-4.71	0.66
NM_007294.4	c.5114T>G	p.L1705R	BRCT	0.208549	-1.17417	INT	1	3.95447	3.88795	0.6365	0.309424	2.58651	1.66	-2.01	-6.35	-0.31
NM_007294.4	c.5113C>G	p.L1705V	BRCT	-0.233477	-0.147694	FUNC	1	1.83607	1.58014	0.3001	0.0675154	2.51764	1.47	-1.79	-0.16	2.81
NM_007294.4	c.5117G>C	p.G1706A	BRCT	-0.203252	-0.0514299	FUNC	0	0.575867	1.11414	0.4904	0.234626	0.00823134	-0.45	-0.38	-0.23	1.72
NM_007294.4	c.5117G>A	p.G1706E	BRCT	-0.341262	-2.45299	LOF	0	15.6594	16.9274	0.9845	0.389125	0.695238	1.24	-1.33	-0.21	-3.12
NM_007294.4	c.5116G>A	p.G1706R	BRCT	-0.220852	-2.3798	LOF	0	22.551	27.295	0.9885	0.389329	0.525959	0.7	-0.73	-0.29	-5.67
NM_007294.4	c.5117G>T	p.G1706V	BRCT	-0.50711	-2.32298	LOF	0	7.20978	7.34656	0.958	0.38841	0.89826	0.26	0.19	1.1	3.14
NM_007294.4	c.5119A>T	p.I1707F	BRCT	-0.469578	-2.34822	LOF	0.3	15.2052	15.8955	0.7999	0.328205	2.56739	1.47	-2.52	0.21	-2.37
NM_007294.4	c.5119A>C	p.I1707L	BRCT	0.0742879	0.0780222	FUNC	0.3	-0.245243	-0.0727234	0.4118	0.0593537	1.53534	0.75	-1.04	0.29	-0.03
NM_007294.4	c.5121T>G	p.I1707M	BRCT	-0.020499	-0.275064	FUNC	0.3	0.776612	2.15753	0.3222	0.310996	2.02261	1.09	-2.05	-1.02	1.2
NM_007294.4	c.5120T>A	p.I1707N	BRCT	-0.465421	-0.689445	FUNC	0.3	2.62841	2.97701	0.9229	0.28831	3.92168	3.09	-2.76	-1.79	-1.44
NM_007294.4	c.5120T>G	p.I1707S	BRCT	-0.298972	-2.29509	LOF	0.3	3.37624	4.27028	0.9281	0.404393	3.93625	3.25	-3.58	-3.82	-0.09
NM_007294.4	c.5120T>C	p.I1707T	BRCT	0.407789	-0.143325	FUNC	0.3	1.84094	3.10795	0.8334	0.403017	3.09973	2.48	-3.31	-2.67	0.6
NM_007294.4	c.5119A>G	p.I1707V	BRCT	0.128889	0.0669097	FUNC	0.3	0.979493	0.729427	0.2074	-0.0230294	2.5428	1.27	-1.13	-1.79	0.41
NM_007294.4	c.5122G>C	p.A1708P	BRCT	-0.252615	-2.26313	LOF	0	8.09613	7.48527	0.9758	0.416439	2.53607	3.12	-0.02	-1.94	0.13
NM_007294.4	c.5122G>T	p.A1708S	BRCT	-0.0722152	-0.514801	FUNC	0	1.42194	1.2305	0.25	0.327241	2.35693	1.09	-1.37	-2.52	3
NM_007294.4	c.5122G>A	p.A1708T	BRCT	-0.0275689	-1.35945	LOF	0	3.44844	4.20717	0.5559	0.334888	2.14121	1.34	-1.68	-2.25	1.71
NM_007294.4	c.5123C>T	p.A1708V	BRCT	-0.060838	-0.222956	FUNC	0	5.42673	3.9992	0.6381	0.427522	1.09749	0.43	-0.51	-0.69	1.43
NM_007294.4	c.5126G>C	p.G1709A	BRCT	0.262338	0.116068	FUNC	14.7	0.381083	0.778254	0.2358	0.131183	0.176339	-0.62	-0.23	-1.38	1
NM_007294.4	c.5126G>A	p.G1709E	BRCT	0.079601	-0.558665	FUNC	14.7	1.54164	4.00024	0.6712	0.344079	1.42306	0.2	-0.05	0.02	0.98
NM_007294.4	c.5125G>C	p.G1709R	BRCT	0.136997	-0.113059	FUNC	14.7	1.68882	5.18327	0.5915	0.34247	0.415535	-0.42	-0.18	-1.15	-0.35
NM_007294.4	c.5126G>T	p.G1709V	BRCT	-0.186838	-1.3826	LOF	14.7	2.36646	4.05394	0.7287	0.370945	-0.0736457	0.41	-1.29	-0.18	1.41
NM_007294.4	c.5129G>C	p.G1710A	BRCT	0.0534059	-0.110931	FUNC	1.7	2.09174	0.964407	0.3449	0.365551	0.995712	2.05	-0.76	-0.95	1.55
NM_007294.4	c.5129G>A	p.G1710E	BRCT	0.235647	-0.351689	FUNC	1.7	3.78814	3.41562	0.3922	0.398557	1.04546	2.29	-1	-1.09	1.25
NM_007294.4	c.5128G>C	p.G1710R	BRCT	0.26832	0.383451	FUNC	1.7	4.47329	2.15648	0.2249	0.343587	0.760989	1.57	-0.42	-1.06	1.24
NM_007294.4	c.5129G>T	p.G1710V	BRCT	-0.35732	-0.414222	FUNC	1.7	3.34722	3.55997	0.7969	0.417434	-0.236333	2.31	-1.31	0.92	2.18
NM_007294.4	c.5131A>G	p.K1711E	BRCT	-0.41646	-1.82511	LOF	10	4.23594	4.21754	0.7753	0.122625	1.09278	0.84	-0.69	-2.9	0.65
NM_007294.4	c.5132A>T	p.K1711I	BRCT	0.0402893	-0.0841702	FUNC	10	4.41311	4.12703	0.7243	0.0403994	-0.527696	0.11	0.26	-0.98	-2.01
NM_007294.4	c.5133A>T	p.K1711N	BRCT	-0.00868444	-0.0411854	FUNC	10	3.11079	2.46746	0.8769	-0.086701	0.970307	1.28	-0.79	-0.47	-0.55
NM_007294.4	c.5131A>C	p.K1711Q	BRCT	0.387222	-0.00583109	FUNC	10	3.17839	3.36544	0.4912	0.0488229	0.390639	0.5	-0.64	-0.16	0.16
NM_007294.4	c.5132A>G	p.K1711R	BRCT	0.118069	0.146136	FUNC	10	1.2131	-0.357092	0.1218	-0.031266	0.344493	0.68	-0.38	-3.01	0.15
NM_007294.4	c.5132A>C	p.K1711T	BRCT	0.153128	-0.00869321	FUNC	10	2.89047	3.10302	0.694	0.0430258	0.705287	1.15	-0.9	-1.2	0.35
NM_007294.4	c.5136G>C	p.W1712C	BRCT	0.0796236	0.083287	FUNC	24.2	3.13913	3.41143	0.9551	0.379631	0.936098	2.53	-0.61	1.39	-1.16
NM_007294.4	c.5134T>G	p.W1712G	BRCT	-0.403999	-2.13625	LOF	24.2	4.68674	4.84857	0.8757	0.40219	1.69703	1.25	-3.51	0.07	7.53
NM_007294.4	c.5135G>T	p.W1712L	BRCT	-0.0639515	-0.333902	FUNC	24.2	1.54962	1.39156	0.8562	0.35578	0.446031	1.19	-2.83	5.52	1.75
NM_007294.4	c.5134T>A	p.W1712R	BRCT	-0.145718	-0.294256	FUNC	24.2	3.52174	2.9981	0.9859	0.401864	0.386618	1.59	-0.28	0.97	3.89
NM_007294.4	c.5135G>C	p.W1712S	BRCT	0.0475422	-0.35452	FUNC	24.2	4.14078	4.69666	0.886	0.390645	1.68975	2.81	-2.51	1	2.2
NM_007294.4	c.5138T>C	p.V1713A	BRCT	-0.304456	-1.75548	LOF	0	3.55486	3.15069	0.8076	0.404041	1.69572	2.97	-2.7	-4.52	1.83
NM_007294.4	c.5138T>A	p.V1713E	BRCT	-0.340782	-2.18379	LOF	0	5.50967	6.7796	0.9661	0.412923	2.67939	3.19	-1.8	-6.44	-1.03
NM_007294.4	c.5138T>G	p.V1713G	BRCT	-0.297145	-1.88795	LOF	0	5.15575	4.98347	0.8833	0.403897	3.01376	1.04	-3.8	-6.47	0.66
NM_007294.4	c.5137G>A	p.V1713I	BRCT	0.0377816	0.22895	FUNC	0	-0.727315	-0.835631	0.0902	-0.131331	-0.052374	1.26	-0.78	-1.42	0.34
NM_007294.4	c.5137G>C	p.V1713L	BRCT	-0.101132	0.210838	FUNC	0	0.0283069	1.07773	0.6085	0.107357	0.336017	1.4	-0.96	-0.5	-0.93
NM_007294.4	c.5141T>C	p.V1714A	BRCT	0.0411441	-1.29934	INT	0	3.30841	2.96731	0.7996	0.473939	2.54985	3.02	-3.38	-4.76	1.36
NM_007294.4	c.5141T>A	p.V1714D	BRCT	-0.097342	-2.075	LOF	0	4.92572	4.88616	0.9899	0.493449	3.23801	3.51	-3.61	-9.5	0.74
NM_007294.4	c.5140G>T	p.V1714F	BRCT	-0.232823	-1.85476	LOF	0	7.7488	8.12269	0.8333	0.482282	0.813876	0.91	-1.51	-4.04	0.22
NM_007294.4	c.5140G>A	p.V1714I	BRCT	-0.29572	-0.438877	FUNC	0	0.539625	0.861511	0.1323	0.184338	0.596828	0.74	-0.94	-4.15	0.25
NM_007294.4	c.5140G>C	p.V1714L	BRCT	-0.0857637	-0.0114338	FUNC	0	0.752968	0.46116	0.5431	0.354101	0.170472	0.99	-1.11	-3.79	0.04
NM_007294.4	c.5143A>T	p.S1715C	BRCT	-0.508327	-1.69866	LOF	0	1.53943	1.40461	0.4778	0.347004	-0.498246	0.54	-0.39	6.14	-4.29
NM_007294.4	c.5143A>G	p.S1715G	BRCT	0.257535	-0.894502	INT	0	1.16567	1.16327	0.3814	0.221226	0.552106	0.32	-1.11	-1.99	1.05
NM_007294.4	c.5144G>T	p.S1715I	BRCT	-0.632712	-2.02304	LOF	0	4.85315	7.31558	0.9794	0.355351	-0.414479	1.45	-0.65	-0.59	-3.34
NM_007294.4	c.5144G>A	p.S1715N	BRCT	-0.512506	-2.29466	LOF	0	7.91578	7.43711	0.8066	-0.0458948	1.04278	1.53	-0.56	-3.16	3.75
NM_007294.4	c.5143A>C	p.S1715R	BRCT	0.0897689	-2.20977	LOF	0	8.81586	15.254	0.9947	0.333424	1.1932	1.67	-0.26	1.08	-0.99
NM_007294.4	c.5144G>C	p.S1715T	BRCT	0.132929	-0.543038	FUNC	0	1.64538	0.118056	0.4843	0.22104	-0.0913885	1.09	-0.26	-1.91	-0.05
NM_007294.4	c.5147A>G	p.Y1716C	BRCT	-0.230128	-0.344808	FUNC	8.8	2.59591	3.4271	0.2854	0.317094	1.96119	2.16	-1.35	-6.8	3.21
NM_007294.4	c.5146T>G	p.Y1716D	BRCT	-0.309876	0.0179895	FUNC	8.8	2.95454	2.45144	0.8797	0.327327	2.99117	2.79	-3.57	-4.63	1.58
NM_007294.4	c.5147A>T	p.Y1716F	BRCT	-0.0145471	0.0618709	FUNC	8.8	-0.821466	-0.726696	0.1611	-0.0333603	1.70011	0.9	-0.83	1.03	1.62
NM_007294.4	c.5146T>C	p.Y1716H	BRCT	-0.107284	0.293175	FUNC	8.8	2.63571	2.10121	0.5489	0.094318	2.56171	1.86	-1.74	-0.06	1.22
NM_007294.4	c.5146T>A	p.Y1716N	BRCT	-0.209413	0.0180862	FUNC	8.8	3.34225	3.36363	0.6421	0.247653	2.99211	2.62	-3.07	-2.85	3.18
NM_007294.4	c.5147A>C	p.Y1716S	BRCT	0.148475	0.0689576	FUNC	8.8	3.90547	3.74304	0.5421	0.209353	2.70045	2.61	-3.87	-6.08	2.71
NM_007294.4	c.5150T>G	p.F1717C	BRCT	-0.0387033	0.169709	FUNC	45.8	0.9008	0.90724	0.1505	0.0352461	0.14622	1.24	0.34	-1.12	2.86
NM_007294.4	c.5149T>A	p.F1717I	BRCT	-0.382441	-0.567159	FUNC	45.8	-0.019397	-0.31877	0.1127	-0.0267216	0.155408	0.73	0.75	-2.43	1.8
NM_007294.4	c.5149T>C	p.F1717L	BRCT	0.172545	-0.307747	FUNC	45.8	-0.776443	-0.669973	0.4473	-0.08608	-0.184117	0.7	0.42	-1.86	2.75
NM_007294.4	c.5150T>C	p.F1717S	BRCT	-0.166635	0.0386523	FUNC	45.8	1.23798	0.852472	0.1216	0.000947103	1.31772	0.71	-1.77	0.12	0.82
NM_007294.4	c.5149T>G	p.F1717V	BRCT	-0.149147	0.00930494	FUNC	45.8	0.332363	0.157589	0.113	0.0273717	0.30298	0.91	-0.13	-2.45	2.64
NM_007294.4	c.5150T>A	p.F1717Y	BRCT	0.0961534	0.0210421	FUNC	45.8	-0.0860376	-0.0292688	0.0997	-0.145485	0.454165	0.39	0.08	1.17	-0.03
NM_007294.4	c.5154G>C	p.W1718C	BRCT	NA	-1.44392	LOF	0.5	4.99904	5.08839	0.9803	0.537593	2.47421	3.09	-2.14	-3.18	5.87
NM_007294.4	c.5152T>G	p.W1718G	BRCT	-0.520666	-1.87495	LOF	0.5	6.03821	5.9648	0.8931	0.526195	3.22269	1.24	-3.9	-4.07	4.77
NM_007294.4	c.5153G>T	p.W1718L	BRCT	NA	-1.37116	LOF	0.5	2.36717	2.58668	0.847	0.554136	1.86632	2.1	-2.73	-2.49	0.65
NM_007294.4	c.5152T>C	p.W1718R	BRCT	-0.399158	-1.65033	LOF	0.5	4.21126	5.33102	0.9925	0.559565	2.98683	2.57	-2.56	-6.16	1.22
NM_007294.4	c.5153G>C	p.W1718S	BRCT	NA	-1.1867	INT	0.5	6.00015	6.05736	0.9365	0.51838	2.86778	4.01	-3.89	-5.22	2.82
NM_007294.4	c.5156T>C	p.V1719A	BRCT	NA	0.374787	FUNC	0	2.46007	2.30569	0.704	0.351035	2.48475	2.38	-1.96	-0.82	0.59
NM_007294.4	c.5156T>A	p.V1719E	BRCT	NA	-1.92528	LOF	0	3.46822	4.56428	0.9561	0.414404	2.5764	2.03	-1.84	-0.03	-6.36
NM_007294.4	c.5156T>G	p.V1719G	BRCT	NA	-1.38365	LOF	0	4.6562	4.52386	0.76	0.414951	3.5179	0.66	-2.91	-1.74	2.78
NM_007294.4	c.5155G>C	p.V1719L	BRCT	NA	-0.154702	FUNC	0	1.34893	2.50173	0.6034	0.26303	0.803667	0.76	-0.36	1.58	-1.88
NM_007294.4	c.5155G>A	p.V1719M	BRCT	NA	-0.540559	FUNC	0	1.31574	2.78965	0.5185	0.350773	1.21629	0.95	0.24	0.85	0.42
NM_007294.4	c.5158A>G	p.T1720A	BRCT	NA	0.132286	FUNC	36.2	-0.963582	-0.179494	0.1171	-0.000295152	0.0678481	0.56	-0.61	0.64	-1.28
NM_007294.4	c.5158A>T	p.T1720S	BRCT	NA	0.380407	FUNC	36.2	0.404249	0.722399	0.1578	-0.0426851	1.23001	0.91	-0.09	-1.19	1.45
NM_007294.4	c.5161C>G	p.Q1721E	BRCT	NA	-0.120206	FUNC	38.7	0.615375	0.467695	0.0953	0.00378645	0.913197	0.58	-0.16	-0.24	0.85
NM_007294.4	c.5163G>C	p.Q1721H	BRCT	NA	0.0546794	FUNC	38.7	1.11954	0.556617	0.3703	0.091835	0.734667	0.7	-1.33	-0.26	1.04
NM_007294.4	c.5161C>A	p.Q1721K	BRCT	NA	-0.00847708	FUNC	38.7	0.0482904	0.0814805	0.1239	0.0200092	1.07057	0.63	-0.01	-0.21	0.39
NM_007294.4	c.5162A>T	p.Q1721L	BRCT	NA	0.055848	FUNC	38.7	-0.700566	-0.376761	0.3073	0.0804497	-0.164355	0.3	0.58	-1.11	1.42
NM_007294.4	c.5162A>C	p.Q1721P	BRCT	NA	-2.35274	LOF	38.7	6.65314	5.98306	0.8827	0.271937	1.44778	1.72	-0.03	-0.18	0.08
NM_007294.4	c.5162A>G	p.Q1721R	BRCT	NA	-0.203878	FUNC	38.7	0.536307	0.453098	0.1125	0.0446379	0.644483	0.46	-0.24	0.07	1.68
NM_007294.4	c.5164T>G	p.S1722A	BRCT	NA	0.0294943	FUNC	0	0.113118	-1.25879	0.2419	0.228879	0.160794	0.71	-1.24	-0.7	1.76
NM_007294.4	c.5165C>G	p.S1722C	BRCT	NA	0.197528	FUNC	0	2.14751	0.192645	0.1493	0.151661	0.10262	0.45	-0.45	1.01	4.29
NM_007294.4	c.5165C>T	p.S1722F	BRCT	NA	-0.834246	INT	0	19.8761	25.7767	0.9504	0.424966	0.322143	0.46	-1.11	0.17	3.3
NM_007294.4	c.5164T>C	p.S1722P	BRCT	NA	-1.65174	LOF	0	6.99346	4.7423	0.9865	0.440089	2.43701	2.43	-0.21	2.4	2.39
NM_007294.4	c.5164T>A	p.S1722T	BRCT	NA	-0.377101	FUNC	0	1.90848	1.18993	0.374	0.348681	0.459731	1.16	-0.45	-0.22	1.14
NM_007294.4	c.5165C>A	p.S1722Y	BRCT	NA	-1.28402	INT	0	26.8171	34.9437	0.8963	0.424943	0.248127	0.73	-1.25	0.22	5.44
NM_007294.4	c.5167A>T	p.I1723F	BRCT	NA	0.215808	FUNC	33.2	1.28448	-0.346313	0.1489	0.0291469	1.10505	1.19	-1.8	-1.25	2.1
NM_007294.4	c.5167A>C	p.I1723L	BRCT	NA	0.054043	FUNC	33.2	-0.508894	-0.400391	0.0973	-0.0595611	0.174605	0.41	-1.27	-1.18	0.86
NM_007294.4	c.5169T>G	p.I1723M	BRCT	NA	0.00779992	FUNC	33.2	-0.0549253	-0.560616	0.0668	-0.0393082	0.607542	0.89	-0.13	-2.15	2.85
NM_007294.4	c.5168T>A	p.I1723N	BRCT	NA	-0.126123	FUNC	33.2	2.55438	1.96535	0.5001	0.151109	1.52084	2.09	-1.44	-3.86	2.22
NM_007294.4	c.5168T>G	p.I1723S	BRCT	NA	-0.267795	FUNC	33.2	3.10138	1.82926	0.5046	0.307315	1.42037	2.31	-2.34	-4.42	2.38
NM_007294.4	c.5168T>C	p.I1723T	BRCT	NA	0.355146	FUNC	33.2	1.24453	2.32677	0.4528	0.172906	1.4866	1.9	-1.81	-3.69	2.02
NM_007294.4	c.5167A>G	p.I1723V	BRCT	NA	0.283315	FUNC	33.2	1.18444	0.916076	0.086	-0.090041	1.10878	0.91	-1.76	-1.91	-0.3
NM_007294.4	c.5170A>G	p.K1724E	BRCT	NA	-0.0512712	FUNC	76.9	0.527927	0.78106	0.1219	0.0122634	-0.255557	-0.12	-0.4	-0.19	-0.52
NM_007294.4	c.5171A>T	p.K1724I	BRCT	NA	-0.188903	FUNC	76.9	1.09999	0.363411	0.3721	0.125184	0.154881	0.3	0.6	-2.51	1.11
NM_007294.4	c.5172A>C	p.K1724N	BRCT	NA	-0.0579575	FUNC	76.9	0.0600476	0.640141	0.4425	-0.0429036	-0.124142	0.41	-0.04	-0.56	0.73
NM_007294.4	c.5170A>C	p.K1724Q	BRCT	NA	-0.342908	FUNC	76.9	0.193147	0.19929	0.111	-0.0394403	-0.610362	-0.15	-0.23	-0.48	0.97
NM_007294.4	c.5171A>G	p.K1724R	BRCT	NA	-0.000931562	FUNC	76.9	-0.043076	-0.60941	0.078	0.021402	-0.210074	-0.05	-0.46	-0.31	0.14
NM_007294.4	c.5171A>C	p.K1724T	BRCT	NA	-0.19383	FUNC	76.9	1.76335	1.31768	0.1698	0.0950808	0.157872	0.5	-0.35	-0.29	0.7
NM_007294.4	c.5174A>C	p.E1725A	BRCT	NA	0.185374	FUNC	44.8	0.234106	-0.417138	0.208	-0.0408111	0.272581	0.11	-0.62	-1.48	0.78
NM_007294.4	c.5175A>C	p.E1725D	BRCT	NA	0.077798	FUNC	44.8	0.104433	0.43287	0.2639	0.0518372	0.316619	-0.04	-0.66	-1.61	1.61
NM_007294.4	c.5174A>G	p.E1725G	BRCT	NA	0.230841	FUNC	44.8	0.625376	-0.40018	0.1624	0.0421917	0.605916	0.19	-1.44	-1.09	1.05
NM_007294.4	c.5173G>A	p.E1725K	BRCT	NA	-0.461717	FUNC	44.8	-0.555494	0.0701668	0.211	0.072788	0.356672	0.11	-0.44	-2.37	1.73
NM_007294.4	c.5173G>C	p.E1725Q	BRCT	NA	-0.411198	FUNC	44.8	-0.435891	0.235256	0.1642	0.0713321	0.247408	-0.09	-0.68	-2.26	1.84
NM_007294.4	c.5174A>T	p.E1725V	BRCT	NA	-0.276713	FUNC	44.8	-0.805215	-1.01143	0.4022	0.0714121	0.602166	0.34	-0.62	-1.36	1.98
NM_007294.4	c.5176A>G	p.R1726G	BRCT	NA	0.139874	FUNC	89.6	0.0977929	0.495676	0.0839	-0.0993067	-0.045166	0.3	0.1	1.54	-0.72
NM_007294.4	c.5177G>T	p.R1726I	BRCT	NA	-0.313709	FUNC	89.6	3.04074	3.93957	0.4854	0.0355525	-0.214861	0.48	1.38	-4.56	1.83
NM_007294.4	c.5177G>A	p.R1726K	BRCT	NA	0.0656068	FUNC	89.6	0.179059	-0.616768	0.0831	-0.0325404	-0.323007	-0.06	-0.4	0.55	-0.29
NM_007294.4	c.5178A>C	p.R1726S	BRCT	NA	-0.145744	FUNC	89.6	0.513344	0.708603	0.3614	0.0107378	0.0927679	0.27	-0.39	-2.46	0.61
NM_007294.4	c.5177G>C	p.R1726T	BRCT	NA	-0.108021	FUNC	89.6	2.47745	1.75996	0.2611	0.0328042	0.0369931	0.34	0.23	-0.2	0.39
NM_007294.4	c.5179A>G	p.K1727E	BRCT	NA	0.552034	FUNC	76.6	0.348452	1.25925	0.1533	0.112393	0.425919	0.34	0.04	0.01	2.31
NM_007294.4	c.5180A>T	p.K1727I	BRCT	NA	0.0220535	FUNC	76.6	1.6941	0.464102	0.3446	0.0699865	0.420026	-0.16	0.42	0.92	3.14
NM_007294.4	c.5181A>C	p.K1727N	BRCT	NA	0.0689403	FUNC	76.6	-0.134909	1.0709	0.3998	-0.0736114	0.163892	0.31	0	0.55	0.54
NM_007294.4	c.5179A>C	p.K1727Q	BRCT	NA	0.295675	FUNC	76.6	0.221688	0.259781	0.1271	0.0783134	0.281336	0.17	-0.18	-0.98	1.43
NM_007294.4	c.5180A>G	p.K1727R	BRCT	NA	0.0900038	FUNC	76.6	0.179394	-0.220431	0.0764	-0.0305013	0.389285	0.05	-0.36	-1.1	1.52
NM_007294.4	c.5180A>C	p.K1727T	BRCT	NA	0.17726	FUNC	76.6	1.86088	0.477975	0.2111	0.0454012	0.471741	0.07	-0.41	0.46	0.9
NM_007294.4	c.5184G>C	p.M1728I	BRCT	NA	0.151965	FUNC	38.9	1.40817	0.469987	0.1406	-0.197121	0.450467	-0.01	-1.51	-0.51	-1.02
NM_007294.4	c.5183T>A	p.M1728K	BRCT	NA	0.243499	FUNC	38.9	1.48111	0.799847	0.1868	-0.0603702	0.358318	0.1	-0.27	-0.7	-2.23
NM_007294.4	c.5182A>C	p.M1728L	BRCT	NA	0.222923	FUNC	38.9	0.553575	0.193636	0.0952	-0.195896	0.379781	0.21	-1.5	-2.25	0.13
NM_007294.4	c.5183T>G	p.M1728R	BRCT	NA	-0.298201	FUNC	38.9	1.82649	1.17304	0.1696	-0.0668967	0.302217	-0.04	0.05	-2.59	-1.68
NM_007294.4	c.5183T>C	p.M1728T	BRCT	NA	0.164069	FUNC	38.9	1.91113	1.49967	0.3282	0.00925367	0.554474	0.2	0.18	-1.56	-1.81
NM_007294.4	c.5182A>G	p.M1728V	BRCT	NA	0.113929	FUNC	38.9	1.81169	1.19021	0.0762	-0.1292	0.704029	0.13	-2.11	-1.67	-1.25
NM_007294.4	c.5185C>A	p.L1729M	BRCT	NA	-0.437497	FUNC	23.4	-0.0826839	0.506938	0.2305	0.101828	0.334584	0.71	0.37	-2.67	1.26
NM_007294.4	c.5186T>C	p.L1729P	BRCT	NA	-1.25812	INT	23.4	2.32112	3.02033	0.7482	0.437327	1.44462	0.7	-1.28	-0.56	-1.89
NM_007294.4	c.5186T>A	p.L1729Q	BRCT	NA	-0.129533	FUNC	23.4	1.75816	1.94267	0.3799	0.4001	0.160911	0.85	-1.98	-0.07	-2.02
NM_007294.4	c.5186T>G	p.L1729R	BRCT	NA	0.0703331	FUNC	23.4	1.52663	2.0528	0.3387	0.425407	0.478796	0.83	-0.93	-0.85	-2.05
NM_007294.4	c.5185C>G	p.L1729V	BRCT	NA	0.196301	FUNC	23.4	2.12471	2.40497	0.1878	0.0771557	0.264713	0.5	-2.14	-0.29	-1.06
NM_007294.4	c.5188A>G	p.N1730D	BRCT	NA	-0.00364216	FUNC	60.3	0.075113	0.301566	0.0505	-0.21629	0.529567	0.2	-0.28	-0.86	2.44
NM_007294.4	c.5188A>C	p.N1730H	BRCT	NA	0.42166	FUNC	60.3	0.991523	0.23661	0.0792	-0.126445	1.55257	0.46	-0.95	-0.89	-1.49
NM_007294.4	c.5189A>T	p.N1730I	BRCT	NA	-0.329646	FUNC	60.3	0.34693	0.243143	0.2043	0.0715656	1.6161	0.84	-0.01	1.43	0.31
NM_007294.4	c.5190T>A	p.N1730K	BRCT	NA	0.34805	FUNC	60.3	-0.00973515	0.261893	0.1617	-0.0975315	0.75958	0.84	-0.3	-1.11	1.94
NM_007294.4	c.5189A>G	p.N1730S	BRCT	NA	0.232422	FUNC	60.3	0.569846	0.813748	0.0699	-0.160289	0.435445	0.26	-0.6	-0.32	2.31
NM_007294.4	c.5189A>C	p.N1730T	BRCT	NA	-0.178811	FUNC	60.3	0.639709	0.53106	0.1215	-0.0862832	0.478758	0.18	-0.07	-0.58	-0.68
NM_007294.4	c.5188A>T	p.N1730Y	BRCT	NA	0.424934	FUNC	60.3	0.446099	-0.0072042	0.1247	0.0172286	1.43196	0.98	-0.39	-1.66	0.28
NM_007294.4	c.5192A>C	p.E1731A	BRCT	NA	0.275906	FUNC	18.6	0.984236	1.60341	0.3103	0.0895588	1.14149	0.81	0.05	-1.06	-0.17
NM_007294.4	c.5193G>C	p.E1731D	BRCT	NA	0.125433	FUNC	18.6	1.75542	1.79731	0.7337	0.117955	1.56055	0.96	-1.68	-0.91	1.56
NM_007294.4	c.5192A>G	p.E1731G	BRCT	NA	0.0652273	FUNC	18.6	2.38678	3.05368	0.5194	0.113847	1.66223	0.02	0.32	-3.62	3.45
NM_007294.4	c.5191G>A	p.E1731K	BRCT	NA	-2.76978	LOF	18.6	0.881767	1.43977	0.3366	0.134789	1.49028	1.02	-0.28	-1.37	-2
NM_007294.4	c.5191G>C	p.E1731Q	BRCT	NA	-0.858681	INT	18.6	1.30494	1.03801	0.3086	0.109574	0.819374	0.7	-0.65	-1.39	0.83
NM_007294.4	c.5192A>T	p.E1731V	BRCT	NA	-0.203848	FUNC	18.6	0.199681	1.22009	0.2976	0.0345908	0.679883	-0.03	1.31	-0.87	-2.19
NM_007294.4	c.5194C>G	p.H1732D	BRCT	-0.202887	-0.176629	FUNC	62.1	0.178338	0.597642	0.0889	0.0273781	-0.89123	0	0.19	-2.03	-1.19
NM_007294.4	c.5195A>T	p.H1732L	BRCT	-0.200609	0.0711204	FUNC	62.1	-0.516396	-0.935293	0.0886	0.0229789	-0.73804	-0.01	1.94	-1.51	-1.13
NM_007294.4	c.5194C>A	p.H1732N	BRCT	-0.151898	-0.586664	FUNC	62.1	0.0919496	0.416424	0.0709	-0.088247	-0.732595	0.26	0.36	-2.08	-0.96
NM_007294.4	c.5195A>C	p.H1732P	BRCT	-0.27391	0.145482	FUNC	62.1	-0.972768	-0.115817	0.1613	0.135059	-0.546533	0.22	1.05	1.12	-0.63
NM_007294.4	c.5196T>A	p.H1732Q	BRCT	0.00540473	-0.106681	FUNC	62.1	-0.40898	-0.470072	0.0959	0.00757625	-0.828463	-0.04	0.48	-1.58	-2.59
NM_007294.4	c.5195A>G	p.H1732R	BRCT	0.263222	0.333391	FUNC	62.1	-0.752439	-0.138277	0.0634	0.0302078	-0.572111	-0.16	0.24	0.79	-1.92
NM_007294.4	c.5194C>T	p.H1732Y	BRCT	0.320861	-0.662483	FUNC	62.1	-0.242465	-0.463934	0.0739	0.0256717	-0.332756	0.23	1.7	-0.46	-1.37
NM_007294.4	c.5198A>C	p.D1733A	BRCT	0.0478604	0.158927	FUNC	75.8	0.0006137	-0.0158557	0.1172	0.0527362	-0.072964	-0.21	-0.21	0.22	0.73
NM_007294.4	c.5199T>A	p.D1733E	BRCT	0.100396	0.225811	FUNC	75.8	-0.21481	-0.249587	0.1548	-0.021363	-0.288476	-0.14	-0.49	0.16	-0.01
NM_007294.4	c.5198A>G	p.D1733G	BRCT	0.188078	0.167601	FUNC	75.8	0.448076	0.750656	0.1426	0.109605	0.0109943	0.11	-0.08	0.32	-0.03
NM_007294.4	c.5197G>C	p.D1733H	BRCT	-0.0969884	-0.0544889	FUNC	75.8	0.497206	0.349782	0.17	0.129544	-0.0344253	-0.2	0.5	0.02	0.27
NM_007294.4	c.5197G>A	p.D1733N	BRCT	0.312734	-0.511248	FUNC	75.8	0.466922	0.267678	0.0943	-0.100543	-0.0212709	-0.17	-0.45	-0.88	0.93
NM_007294.4	c.5198A>T	p.D1733V	BRCT	0.179141	-0.445244	FUNC	75.8	1.28372	0.819654	0.1573	0.248613	-0.13444	0.06	0.01	-0.23	1.05
NM_007294.4	c.5197G>T	p.D1733Y	BRCT	0.424295	-0.633444	FUNC	75.8	0.187245	-0.299589	0.1458	0.243021	0.0317107	0.11	0.4	-0.96	1.41
NM_007294.4	c.5201T>G	p.F1734C	BRCT	-0.387986	-3.36638	LOF	12	3.31697	2.82053	0.8184	0.431099	1.63271	2.06	-0.44	-0.21	3.75
NM_007294.4	c.5200T>A	p.F1734I	BRCT	-0.651269	-2.255	LOF	12	3.88299	3.70865	0.8768	0.242362	1.69507	1.8	-2.05	-0.35	0.2
NM_007294.4	c.5200T>C	p.F1734L	BRCT	-0.234305	-2.37336	LOF	12	3.28736	1.90039	0.982	0.271907	1.44237	1.15	-1.7	-1.68	-0.2
NM_007294.4	c.5201T>C	p.F1734S	BRCT	-0.302442	-2.03381	LOF	12	4.27222	3.73943	0.9397	0.430978	2.2975	2.43	-2.62	-2.63	3.84
NM_007294.4	c.5200T>G	p.F1734V	BRCT	-0.467225	-2.48102	LOF	12	3.68648	2.63943	0.8076	0.430643	1.57348	2.31	-2.11	-2.02	0.19
NM_007294.4	c.5201T>A	p.F1734Y	BRCT	-0.102678	-0.123011	FUNC	12	1.91131	1.80372	0.4046	0.0143059	1.56262	0.86	-0.52	-1.55	-0.62
NM_007294.4	c.5204A>C	p.E1735A	BRCT	-0.0231727	-0.503115	FUNC	8.7	0.861918	2.74731	0.8081	0.416693	0.181169	0.92	-1	0.01	0.26
NM_007294.4	c.5204A>G	p.E1735G	BRCT	-0.0357433	-1.83512	LOF	8.7	1.72816	3.31862	0.9226	0.418969	0.577961	0.09	-1.95	-1.8	2.5
NM_007294.4	c.5203G>A	p.E1735K	BRCT	-0.877722	-3.24295	LOF	8.7	0.906509	2.9415	0.8728	0.415738	1.69969	0.77	-0.93	2.87	0.07
NM_007294.4	c.5203G>C	p.E1735Q	BRCT	-0.343186	-0.249795	FUNC	8.7	-0.435129	2.60364	0.6978	0.391306	0.0715982	0.46	-1.1	0.54	1.87
NM_007294.4	c.5204A>T	p.E1735V	BRCT	0.157979	0.0987409	FUNC	8.7	-0.23638	1.76153	0.8616	0.407136	-0.432461	0.09	-0.67	4.13	-0.08
NM_007294.4	c.5207T>C	p.V1736A	BRCT	-0.158867	-1.60309	LOF	0	1.92159	2.13087	0.8955	0.418246	2.67395	3.24	-3.19	-0.35	0.94
NM_007294.4	c.5207T>A	p.V1736D	BRCT	-0.072546	-1.93117	LOF	0	5.30526	4.33506	0.9904	0.4216	3.13511	3.2	-3.71	-1.56	3.14
NM_007294.4	c.5206G>T	p.V1736F	BRCT	-0.913451	-2.38046	LOF	0	15.294	14.8866	0.931	0.409852	1.29797	0.99	-1.12	1.71	0.94
NM_007294.4	c.5207T>G	p.V1736G	BRCT	-0.65855	-1.73329	LOF	0	3.96903	4.001	0.8835	0.421506	3.05323	0.98	-3.82	-1.93	4.18
NM_007294.4	c.5206G>A	p.V1736I	BRCT	-0.279098	-0.0519344	FUNC	0	0.660184	1.04009	0.188	0.0987303	0.431584	0.87	-0.5	-0.27	1.08
NM_007294.4	c.5206G>C	p.V1736L	BRCT	-0.267768	-1.84534	LOF	0	1.9127	2.91135	0.8825	0.178816	1.02438	1.17	-0.66	-1.94	1.39
NM_007294.4	c.5209A>G	p.R1737G	BRCT	-0.0425322	-0.347345	FUNC	46.9	0.981567	1.83893	0.3629	0.241218	0.957819	0.51	-1.45	0.43	1.9
NM_007294.4	c.5210G>T	p.R1737I	BRCT	-0.256756	0.204096	FUNC	46.9	1.13827	2.86523	0.2889	0.103524	0.166558	0.31	-0.64	0.76	4.97
NM_007294.4	c.5210G>A	p.R1737K	BRCT	-0.0473301	-0.949347	INT	46.9	0.267321	0.740978	0.0854	-0.00357047	0.785863	0.39	-1.29	1.44	1.85
NM_007294.4	c.5211A>C	p.R1737S	BRCT	-0.0920793	0.100275	FUNC	46.9	0.658765	1.27996	0.583	0.207317	1.07963	0.81	-1.27	0.58	2.12
NM_007294.4	c.5210G>C	p.R1737T	BRCT	-0.243093	-0.0295142	FUNC	46.9	0.637032	1.06022	0.2629	0.0804737	0.615721	0.58	-0.82	1.43	2.48
NM_007294.4	c.5213G>C	p.G1738A	BRCT	-0.149025	-2.4239	LOF	0	9.39573	7.31017	0.8718	0.243178	0.480554	0.73	-0.73	-2.65	6.56
NM_007294.4	c.5213G>A	p.G1738E	BRCT	-0.551043	-2.63534	LOF	0	39.5793	42.0505	0.9804	0.364464	0.964811	1.6	-1.24	-1.38	6.4
NM_007294.4	c.5212G>A	p.G1738R	BRCT	-0.228043	-3.66162	LOF	0	40.7501	34.3212	0.9885	0.365406	0.984826	1.05	-1.19	-3.99	2.82
NM_007294.4	c.5213G>T	p.G1738V	BRCT	-0.632839	-2.73933	LOF	0	26.9263	22.9216	0.9817	0.364624	0.0111517	0.06	-1.27	-4.99	12.99
NM_007294.4	c.5216A>C	p.D1739A	BRCT	0.150091	-2.47565	LOF	0	2.77401	2.28909	0.9736	0.342968	1.47756	1.27	-1.41	1.4	5.7
NM_007294.4	c.5217T>G	p.D1739E	BRCT	0.0201131	-2.91317	LOF	0	6.18373	3.94443	0.9754	0.281863	0.56494	1.66	-0.36	-1.77	-3.55
NM_007294.4	c.5216A>G	p.D1739G	BRCT	-0.59558	-2.43103	LOF	0	4.03117	3.36468	0.9767	0.353632	0.561658	-0.11	-1.11	-3	5.19
NM_007294.4	c.5215G>C	p.D1739H	BRCT	-0.360566	-2.76713	LOF	0	14.9212	15.2693	0.9857	0.368069	1.24647	0.08	-1.54	-6.47	0.56
NM_007294.4	c.5215G>A	p.D1739N	BRCT	-0.155335	-0.114012	FUNC	0	5.46096	2.94509	0.8715	-0.0477332	1.01071	0.6	-1.58	-2.47	5.36
NM_007294.4	c.5216A>T	p.D1739V	BRCT	-0.430192	-1.99377	LOF	0	4.08667	4.37378	0.9773	0.370714	-0.181289	0.1	-0.72	6.44	4.14
NM_007294.4	c.5215G>T	p.D1739Y	BRCT	-0.40663	-2.52912	LOF	0	23.109	23.8019	0.9504	0.370091	0.638485	-0.11	-1.51	3.91	2.36
NM_007294.4	c.5219T>C	p.V1740A	BRCT	-0.0431264	0.0796599	FUNC	44	0.227865	0.209334	0.608	0.146774	0.00662324	0.68	-1.51	0.17	0.74
NM_007294.4	c.5219T>G	p.V1740G	BRCT	0.0101826	-0.506044	FUNC	44	0.62583	0.308588	0.7781	0.365952	0.0093627	0.58	-2.64	0.55	0.75
NM_007294.4	c.5218G>C	p.V1740L	BRCT	0.189409	-0.0635161	FUNC	44	-0.377776	-0.36272	0.6602	0.101999	-0.18524	0.3	-0.64	0.78	1.23
NM_007294.4	c.5222T>C	p.V1741A	BRCT	0.0607282	-0.274188	FUNC	8.9	1.65222	0.449451	0.7556	0.115568	1.12425	0.91	-1.34	0.1	1.77
NM_007294.4	c.5222T>A	p.V1741D	BRCT	-0.202033	-1.90564	LOF	8.9	3.41536	1.55621	0.9309	0.326258	0.78247	0.52	-1.86	-0.27	-0.78
NM_007294.4	c.5221G>A	p.V1741I	BRCT	-0.0142841	0.162782	FUNC	8.9	-0.0818511	-0.113972	0.0801	-0.0881745	0.679606	0.68	-0.84	-1.25	1.41
NM_007294.4	c.5221G>C	p.V1741L	BRCT	-0.112154	-0.782955	INT	8.9	0.187538	-0.202765	0.5011	0.00650636	0.655419	0.47	-0.7	0.29	0.22
NM_007294.4	c.5224A>G	p.N1742D	BRCT	0.197673	-0.749588	INT	10.9	3.96029	4.47528	0.7658	-0.0509061	1.5715	0.77	-0.74	-1.82	-1.69
NM_007294.4	c.5224A>C	p.N1742H	BRCT	-0.245356	-0.0283156	FUNC	10.9	6.24314	7.41967	0.5187	-0.0323891	1.24568	0.39	-1.12	-0.62	0.8
NM_007294.4	c.5225A>T	p.N1742I	BRCT	0.139471	-0.341116	FUNC	10.9	0.430566	1.69315	0.7927	0.0910716	-0.3048	0.63	0.23	-1.17	0.79
NM_007294.4	c.5226T>A	p.N1742K	BRCT	0.0293915	-0.122821	FUNC	10.9	0.502605	1.46456	0.9363	-0.0646622	0.709292	1.27	-0.46	-1.17	3.2
NM_007294.4	c.5225A>G	p.N1742S	BRCT	0.111234	0.0672293	FUNC	10.9	0.872037	2.69476	0.2386	-0.0805782	1.17949	1.05	-0.33	0.45	0.04
NM_007294.4	c.5225A>C	p.N1742T	BRCT	-0.0571835	0.20615	FUNC	10.9	0.252957	2.72411	0.3601	-0.0316499	0.722217	0.66	-0.28	-0.01	-0.95
NM_007294.4	c.5224A>T	p.N1742Y	BRCT	-0.00126282	-1.12393	INT	10.9	7.56887	5.00007	0.6379	0.129334	0.540353	-0.08	-0.08	-1.34	0.36
NM_007294.4	c.5228G>C	p.G1743A	BRCT	-0.0411016	-1.2134	INT	78.4	1.93976	3.18763	0.769	0.150436	0.910047	1.9	-0.89	-2.97	0.38
NM_007294.4	c.5228G>A	p.G1743E	BRCT	-0.303797	-2.83111	LOF	78.4	1.97562	2.77975	0.9151	0.360228	0.240492	2.1	-1.56	-5.35	2.43
NM_007294.4	c.5227G>C	p.G1743R	BRCT	-0.0270871	-1.92408	LOF	78.4	1.51831	2.23925	0.8516	0.315991	0.154112	1.74	-0.79	-6.79	1.44
NM_007294.4	c.5228G>T	p.G1743V	BRCT	-0.133279	-1.68946	LOF	78.4	4.14504	4.84522	0.949	0.360817	0.979002	2.26	-1.16	-8.45	5.32
NM_007294.4	c.5230A>G	p.R1744G	BRCT	0.225538	-0.0269148	FUNC	59.2	1.46203	1.4817	0.5653	0.212109	0.585831	0.26	-1.09	1.22	1.89
NM_007294.4	c.5231G>T	p.R1744I	BRCT	-0.243287	-0.611578	FUNC	59.2	1.15559	1.05189	0.5623	0.145785	0.238278	0.01	-0.1	0.6	4.95
NM_007294.4	c.5231G>A	p.R1744K	BRCT	0.142964	0.217324	FUNC	59.2	0.344487	0.246606	0.1763	0.053896	0.412893	0.12	-1.16	1.33	1.17
NM_007294.4	c.5232A>T	p.R1744S	BRCT	0.23115	-0.116369	FUNC	59.2	1.16163	1.15789	0.8124	0.0531505	0.933936	0.11	-0.94	0.82	1.48
NM_007294.4	c.5231G>C	p.R1744T	BRCT	0.275296	-0.35591	FUNC	59.2	1.38237	1.35164	0.6328	0.178249	0.694272	0.17	-0.46	1.25	0.86
NM_007294.4	c.5233A>G	p.N1745D	BRCT	0.102818	0.0798877	FUNC	79.2	-0.304345	-0.114225	0.2029	-0.074654	0.0756641	-0.03	-0.04	-1.67	0.31
NM_007294.4	c.5233A>C	p.N1745H	BRCT	0.214093	0.20929	FUNC	79.2	1.38632	0.324068	0.1735	-0.0470109	0.876102	0.06	-0.48	0.08	0.95
NM_007294.4	c.5234A>T	p.N1745I	BRCT	0.158184	0.519272	FUNC	79.2	1.36767	2.25381	0.3524	0.0817168	0.766508	0.14	0.21	-5.97	5.43
NM_007294.4	c.5235C>G	p.N1745K	BRCT	0.0457314	-0.0515058	FUNC	79.2	0.931538	1.23353	0.4984	-0.0768139	0.333281	0.11	-0.23	-0.44	1.07
NM_007294.4	c.5234A>G	p.N1745S	BRCT	-0.218998	0.195848	FUNC	79.2	1.22959	-0.402341	0.1234	-0.143324	0.593733	-0.17	0.49	-5.35	1.87
NM_007294.4	c.5234A>C	p.N1745T	BRCT	0.219329	-0.0732784	FUNC	79.2	0.99773	1.87429	0.2735	-0.0377961	0.41005	-0.11	0.03	-2.59	1.21
NM_007294.4	c.5233A>T	p.N1745Y	BRCT	0.139826	0.0652348	FUNC	79.2	0.513207	0.257165	0.2021	0.0848043	0.661721	0.21	-0.55	-4.29	1.99
NM_007294.4	c.5236C>G	p.H1746D	BRCT	0.0256146	-1.77917	LOF	14.5	1.97385	3.09138	0.9545	0.373139	1.40554	1.18	-1.43	-5.91	1.62
NM_007294.4	c.5237A>T	p.H1746L	BRCT	0.0172416	-0.470064	FUNC	14.5	-0.068913	1.04327	0.8535	0.276038	0.112021	0.88	-0.36	-2.17	-3.32
NM_007294.4	c.5236C>A	p.H1746N	BRCT	-0.0154321	-0.759566	INT	14.5	0.703929	0.940649	0.8345	0.0687243	0.519608	1.35	-1.26	-5.27	1.63
NM_007294.4	c.5237A>C	p.H1746P	BRCT	-0.186452	-2.56648	LOF	14.5	1.48521	1.53557	0.8671	0.363239	0.694005	2.73	0.33	-2.38	-1.06
NM_007294.4	c.5238C>A	p.H1746Q	BRCT	0.109773	-1.29795	INT	14.5	0.0787581	0.626324	0.9655	0.174272	0.15322	1.29	-0.44	-0.44	2.26
NM_007294.4	c.5237A>G	p.H1746R	BRCT	-0.222346	-0.566534	FUNC	14.5	-0.535483	0.371557	0.9341	0.28029	0.724893	1.37	-0.54	-4.08	1.63
NM_007294.4	c.5236C>T	p.H1746Y	BRCT	-0.0860501	-2.30475	LOF	14.5	1.7843	3.02042	0.7724	0.329848	0.152053	1.01	0.26	-4.76	-0.24
NM_007294.4	c.5239C>G	p.Q1747E	BRCT	0.13687	-0.371298	FUNC	37.9	-0.0534363	0.194551	0.0837	0.0944852	0.482736	0.71	-0.38	-0.21	-1.58
NM_007294.4	c.5241A>T	p.Q1747H	BRCT	0.000338429	0.00233878	FUNC	37.9	0.284617	0.723545	0.1882	0.23621	1.2718	0.21	-0.61	0.36	1.02
NM_007294.4	c.5239C>A	p.Q1747K	BRCT	0.035438	-0.417319	FUNC	37.9	0.29331	-0.0366017	0.1012	0.111218	1.34563	0.46	-0.46	-1.18	0.13
NM_007294.4	c.5240A>T	p.Q1747L	BRCT	0.0535027	0.161185	FUNC	37.9	-0.155738	-0.786701	0.1507	0.118724	0.748184	0.42	1.53	-0.7	-1.12
NM_007294.4	c.5240A>C	p.Q1747P	BRCT	-0.442402	-2.10521	LOF	37.9	7.49538	6.51354	0.4789	0.210271	1.45902	2.43	0.76	-1.63	-0.75
NM_007294.4	c.5240A>G	p.Q1747R	BRCT	-0.0525497	0.200842	FUNC	37.9	-0.044044	0.268442	0.0849	0.0585505	1.03755	0.35	-0.48	-1.5	-0.6
NM_007294.4	c.5243G>C	p.G1748A	BRCT	-0.241412	-0.721756	FUNC	0	4.21192	3.48462	0.739	0.174636	0.829215	0.55	-0.73	-1.27	5.41
NM_007294.4	c.5242G>T	p.G1748C	BRCT	-0.202851	-2.70685	LOF	0	9.4883	7.97755	0.9435	0.295884	0.404696	0.31	-1.35	-3.39	13.93
NM_007294.4	c.5243G>A	p.G1748D	BRCT	-0.487765	-1.6519	LOF	0	18.8101	14.4114	0.9733	0.364365	2.57835	2.21	-1.62	-0.51	1.82
NM_007294.4	c.5242G>C	p.G1748R	BRCT	-0.294086	-3.0935	LOF	0	26.9333	23.73	0.9862	0.147215	1.40814	1.45	-1.4	-8.06	9.01
NM_007294.4	c.5242G>A	p.G1748S	BRCT	0.00336842	-0.375462	FUNC	0	8.22126	8.30377	0.8424	0.348505	2.17159	0.9	-1.29	-0.93	4.66
NM_007294.4	c.5243G>T	p.G1748V	BRCT	-0.103809	-1.26801	INT	0	10.9571	11.247	0.9151	0.318179	-0.35317	-0.12	-1.16	-4.44	13.57
NM_007294.4	c.5245C>G	p.P1749A	BRCT	-0.181109	-0.153996	FUNC	0	2.31985	2.35985	0.6856	0.334836	0.862441	1.07	-2.7	-0.11	8.82
NM_007294.4	c.5246C>T	p.P1749L	BRCT	-0.45516	-2.09152	LOF	0	5.27921	4.728	0.856	0.170476	-0.730911	-0.41	-1.06	0.42	9
NM_007294.4	c.5246C>A	p.P1749Q	BRCT	-0.317693	-2.67599	LOF	0	6.11904	6.97143	0.9571	0.300071	0.920241	0.71	-1.75	1.83	3.57
NM_007294.4	c.5246C>G	p.P1749R	BRCT	-0.592236	-3.30606	LOF	0	15.4759	17.7575	0.9406	0.374281	1.39055	0.3	-1.4	1.26	-0.68
NM_007294.4	c.5245C>T	p.P1749S	BRCT	-0.298476	-1.44885	LOF	0	2.73878	4.38616	0.9181	0.154757	1.90578	0.9	-3.46	0.54	4.86
NM_007294.4	c.5245C>A	p.P1749T	BRCT	-0.0157868	-0.653989	FUNC	0	1.70822	1.51219	0.9107	0.245782	0.908304	0.34	-3.15	-0.51	5.31
NM_007294.4	c.5248A>G	p.K1750E	BRCT	0.223315	-0.630634	FUNC	47.3	0.511036	0.85055	0.1865	0.0599555	0.545628	0.47	-0.55	-1.33	-2.22
NM_007294.4	c.5249A>T	p.K1750M	BRCT	0.0356738	-0.0415724	FUNC	47.3	-0.528553	-0.716452	0.2114	0.0415218	-0.181071	0.81	1.07	-0.48	1.18
NM_007294.4	c.5248A>C	p.K1750Q	BRCT	0.000684337	0.290074	FUNC	47.3	-0.297907	0.574991	0.1216	0.0476361	-0.429118	0.38	-0.59	-0.59	-0.01
NM_007294.4	c.5249A>G	p.K1750R	BRCT	-0.0775219	0.364944	FUNC	47.3	-0.9089	0.180727	0.0668	-0.0823607	-0.139261	0.06	-0.23	0.41	1.1
NM_007294.4	c.5249A>C	p.K1750T	BRCT	0.266772	-0.166921	FUNC	47.3	0.441016	-0.0512017	0.295	0.0248366	-0.116853	1.14	-0.69	-0.92	-0.91
NM_007294.4	c.5251C>G	p.R1751G	BRCT	-0.459205	-1.47252	LOF	41.7	2.37448	2.43233	0.5547	0.356659	1.08738	0.55	-1.53	-1.3	0.53
NM_007294.4	c.5252G>T	p.R1751L	BRCT	-0.0784997	-0.371919	FUNC	41.7	1.12535	-0.0487569	0.3294	0.364768	-0.23342	0.34	-0.42	-1.65	0.1
NM_007294.4	c.5252G>C	p.R1751P	BRCT	-0.532809	-2.86079	LOF	41.7	4.8068	4.13171	0.9699	0.365615	0.936703	1.95	-0.43	-2.48	-2.01
NM_007294.4	c.5252G>A	p.R1751Q	BRCT	-0.17818	-0.14992	FUNC	41.7	1.54266	0.89535	0.1842	0.354186	0.711437	0.38	-0.64	0.09	-0.83
NM_007294.4	c.5255C>A	p.A1752E	BRCT	-0.609165	-3.03783	LOF	0.3	12.9839	14.0725	0.9271	0.174774	2.61267	1.94	-0.94	-1.62	2.56
NM_007294.4	c.5255C>G	p.A1752G	BRCT	0.0405496	-0.281368	FUNC	0.3	1.52948	1.60044	0.2731	0.0765813	2.4932	-0.01	-2.21	0.65	4.1
NM_007294.4	c.5254G>C	p.A1752P	BRCT	-0.477843	-3.12678	LOF	0.3	9.84104	9.39008	0.97	0.328277	2.42608	1.79	-0.28	-0.04	6.86
NM_007294.4	c.5254G>T	p.A1752S	BRCT	0.0184647	0.0189623	FUNC	0.3	0.6225	0.477074	0.1548	-0.0335804	2.37021	1.28	-1.35	-0.78	2.17
NM_007294.4	c.5254G>A	p.A1752T	BRCT	-0.749082	-2.58579	LOF	0.3	3.94	3.2606	0.6574	0.101294	2.56577	1.58	-1.78	-3.15	4.07
NM_007294.4	c.5255C>T	p.A1752V	BRCT	0.0586677	-1.73849	LOF	0.3	2.04752	4.51541	0.7542	0.121481	2.74919	1.1	-0.73	-1.78	3.39
NM_007294.4	c.5257A>G	p.R1753G	BRCT	-0.363011	-2.42142	LOF	16.1	2.18824	4.11128	0.9166	0.358682	1.46987	0.77	-1.56	-1.35	2.09
NM_007294.4	c.5258G>T	p.R1753I	BRCT	-0.690241	-2.51698	LOF	16.1	-0.207362	2.68632	0.904	0.362472	0.565746	0.31	-0.44	0.57	-0.36
NM_007294.4	c.5258G>A	p.R1753K	BRCT	-0.010339	-1.93432	LOF	16.1	0.668541	2.1733	0.5317	0.359929	0.96739	0.69	-1.28	-0.38	-0.38
NM_007294.4	c.5259A>C	p.R1753S	BRCT	-0.778042	-2.9318	LOF	16.1	1.82318	3.41212	0.9788	0.338925	1.67045	1.72	-1.33	-0.75	1.38
NM_007294.4	c.5258G>C	p.R1753T	BRCT	-0.723965	-2.37042	LOF	16.1	0.843846	2.64382	0.9447	0.355584	1.43348	1.54	-0.76	-1.41	0.72
NM_007294.4	c.5261A>C	p.E1754A	BRCT	0.302986	0.283963	FUNC	56.4	0.187729	0.521653	0.1483	0.17657	-0.146046	0.13	-0.25	-1.42	1.63
NM_007294.4	c.5262A>C	p.E1754D	BRCT	0.13826	-0.126837	FUNC	56.4	0.573744	0.82089	0.2382	0.12468	-0.25557	0.27	-0.36	-1.31	1
NM_007294.4	c.5261A>G	p.E1754G	BRCT	0.404586	-0.106235	FUNC	56.4	-0.0632156	0.285591	0.1627	0.232761	0.0563616	0.47	-0.91	-0.48	1.29
NM_007294.4	c.5260G>A	p.E1754K	BRCT	0.0371603	-0.318324	FUNC	56.4	0.0571293	0.481169	0.1438	0.281527	-0.10669	0.1	-0.1	-1.02	3.19
NM_007294.4	c.5260G>C	p.E1754Q	BRCT	0.0188665	0.0153459	FUNC	56.4	0.279406	0.235372	0.1232	0.144529	-0.206866	0.02	-0.49	-1.66	2.16
NM_007294.4	c.5261A>T	p.E1754V	BRCT	-0.0122731	-0.0576903	FUNC	56.4	0.931512	0.541362	0.2038	0.335751	0.309971	0.56	-0.66	-2.6	5.57
NM_007294.4	c.5263T>G	p.S1755A	BRCT	-0.17442	-0.183185	FUNC	14.2	-0.845897	-0.123349	0.0882	0.0562081	0.656309	1.09	-0.63	-3.13	-0.29
NM_007294.4	c.5264C>G	p.S1755C	BRCT	-0.120845	0.121448	FUNC	14.2	-0.743314	-0.710641	0.0793	0.114229	1.03728	0.55	-0.55	-1.05	0.6
NM_007294.4	c.5264C>T	p.S1755F	BRCT	-0.393205	-0.154078	FUNC	14.2	-1.19704	-1.55068	0.0961	0.0832726	1.12359	0.49	-0.53	1.17	-1.41
NM_007294.4	c.5263T>C	p.S1755P	BRCT	-0.155798	-0.282334	FUNC	14.2	7.33014	3.99854	0.5958	0.177069	2.08758	1.96	-0.09	-2.37	-0.92
NM_007294.4	c.5263T>A	p.S1755T	BRCT	-0.264302	-0.188463	FUNC	14.2	1.09954	1.62282	0.1073	0.082129	1.18683	0.55	-0.76	1.09	0.23
NM_007294.4	c.5264C>A	p.S1755Y	BRCT	-0.215948	-0.484283	FUNC	14.2	-1.0813	-1.55294	0.0905	0.12481	0.664018	0.54	-0.93	-1.2	0.31
NM_007294.4	c.5266C>G	p.Q1756E	BRCT	-0.133896	0.587609	FUNC	38	0.539562	0.920309	0.0721	0.0311175	0.949829	0.53	-0.53	-0.23	2.45
NM_007294.4	c.5268G>T	p.Q1756H	BRCT	0.0833577	-0.190213	FUNC	38	0.604266	1.17275	0.1202	0.0509428	0.796705	0.17	-0.96	-0.82	1.96
NM_007294.4	c.5266C>A	p.Q1756K	BRCT	-0.393591	-0.285468	FUNC	38	-0.624689	-0.0296813	0.0665	0.0655686	0.839178	0.28	-0.21	-1.39	3.36
NM_007294.4	c.5267A>T	p.Q1756L	BRCT	-0.0989828	0.418981	FUNC	38	0.0840254	0.197279	0.0971	-0.0535337	0.45083	0.14	0.44	-0.63	0.65
NM_007294.4	c.5267A>C	p.Q1756P	BRCT	-0.060127	0.119769	FUNC	38	-0.220143	-0.224631	0.0707	0.0087338	0.876207	1.16	-0.12	0.65	1.57
NM_007294.4	c.5267A>G	p.Q1756R	BRCT	-0.0622502	0.260614	FUNC	38	-0.628591	-0.0982726	0.0616	-0.0456424	0.568068	0.2	0.09	-0.78	-0.55
NM_007294.4	c.5270A>C	p.D1757A	BRCT	0.545878	0.337991	FUNC	112.7	0.0410675	0.0266606	0.1328	-0.0591812	-0.343605	-0.1	0.24	-1.41	0.64
NM_007294.4	c.5271C>A	p.D1757E	BRCT	0.140333	-0.040718	FUNC	112.7	-0.0518078	-0.272346	0.1154	-0.0681444	-0.506257	0.1	-0.41	2.26	0.58
NM_007294.4	c.5270A>G	p.D1757G	BRCT	0.454039	-0.229136	FUNC	112.7	-0.0353213	0.206156	0.0707	-0.0838524	-0.534041	0.3	0.27	1.32	1.14
NM_007294.4	c.5269G>C	p.D1757H	BRCT	-0.236454	0.00361174	FUNC	112.7	0.287082	0.277591	0.1487	0.0106915	-0.185205	0	1.04	1.66	1.05
NM_007294.4	c.5269G>A	p.D1757N	BRCT	-0.203086	-0.14685	FUNC	112.7	0.0427805	0.198759	0.0841	-0.130003	-0.366949	-0.11	0.05	0.47	1.18
NM_007294.4	c.5270A>T	p.D1757V	BRCT	0.119152	-0.0650951	FUNC	112.7	0.366149	0.34142	0.1505	0.0321596	-0.231153	0.04	0.01	-0.99	3.24
NM_007294.4	c.5269G>T	p.D1757Y	BRCT	0.10713	0.0919519	FUNC	112.7	-0.0859928	0.174222	0.1287	0.0406612	-0.192514	0.3	0.35	0.35	2.15
NM_007294.4	c.5272A>G	p.R1758G	BRCT	0.648292	0.315492	FUNC	85.8	1.88864	1.70107	0.0893	0.0489762	-0.510906	0.09	-0.39	-0.92	0.34
NM_007294.4	c.5273G>T	p.R1758I	BRCT	0.0181796	-0.170083	FUNC	85.8	1.04749	0.698285	0.1657	0.00721231	-0.429673	-0.26	0.51	0.58	4.45
NM_007294.4	c.5273G>A	p.R1758K	BRCT	0.206463	0.0590759	FUNC	85.8	0.22752	-0.213987	0.0785	-0.0873612	-0.512728	-0.04	-0.43	-0.12	0.77
NM_007294.4	c.5274A>T	p.R1758S	BRCT	-0.0633405	0.103331	FUNC	85.8	0.28047	0.531197	0.2136	0.0423831	-0.700383	0.31	-0.43	-1.97	3.27
NM_007294.4	c.5273G>C	p.R1758T	BRCT	-0.11419	-0.107146	FUNC	85.8	0.735883	0.698612	0.1059	-0.0029117	-0.205296	0.03	0.1	-0.87	1.13
NM_007294.4	c.5275A>G	p.K1759E	BRCT	-0.280556	0.156731	FUNC	32.9	1.57237	2.42698	0.2243	0.139942	0.987038	0.4	-0.38	-0.74	-2.3
NM_007294.4	c.5276A>T	p.K1759M	BRCT	-0.259109	0.379864	FUNC	32.9	0.642445	1.28087	0.2413	0.0797001	-0.253648	-0.2	0.03	-1.11	-1.98
NM_007294.4	c.5277G>T	p.K1759N	BRCT	-0.613006	0.0367403	FUNC	32.9	1.21626	2.41254	0.4042	0.00651518	0.601513	-0.11	-0.92	-0.91	0.3
NM_007294.4	c.5275A>C	p.K1759Q	BRCT	-0.257434	0.27297	FUNC	32.9	1.1499	1.54077	0.1814	0.0769578	-0.0310585	0.18	-0.69	-0.62	-0.1
NM_007294.4	c.5276A>G	p.K1759R	BRCT	-0.194576	-0.054416	FUNC	32.9	-0.427114	0.343697	0.0964	0.0250703	-0.0506507	0.09	-0.48	-1.07	-1.24
NM_007294.4	c.5276A>C	p.K1759T	BRCT	-0.203637	-0.259852	FUNC	32.9	1.87419	2.3815	0.2385	0.101581	0.635225	-0.15	-0.92	-0.56	-0.09
NM_007294.4	c.5278A>T	p.I1760F	BRCT	-1.55297	-0.896258	INT	10.5	16.4077	14.9668	0.3544	0.0821481	0.245231	0.67	-1.26	-1.89	2.38
NM_007294.4	c.5278A>C	p.I1760L	BRCT	0.0129208	-0.192788	FUNC	10.5	0.968716	0.96351	0.1158	-0.078881	0.252985	0.82	-0.75	-0.85	1.52
NM_007294.4	c.5280C>G	p.I1760M	BRCT	-0.328607	-0.167248	FUNC	10.5	1.37771	0.892635	0.1552	0.0590747	0.309202	0.94	-0.19	-1.33	4.05
NM_007294.4	c.5279T>A	p.I1760N	BRCT	-0.822594	-2.18199	LOF	10.5	2.8394	2.08221	0.7604	0.151939	1.50751	1.67	-1.65	2.04	4.3
NM_007294.4	c.5279T>G	p.I1760S	BRCT	0.114481	-2.27113	LOF	10.5	2.4353	3.72514	0.8356	0.188519	1.35564	1.86	-2.21	2.4	4.49
NM_007294.4	c.5279T>C	p.I1760T	BRCT	0.668549	-2.60529	LOF	10.5	2.93071	3.37743	0.8379	0.176971	0.777447	1.39	-1.74	2.98	4.1
NM_007294.4	c.5278A>G	p.I1760V	BRCT	0.472932	-0.198693	FUNC	10.5	0.394189	0.771573	0.1848	0.00847005	0.687751	1.15	-1.28	-0.56	1.28
NM_007294.4	c.5282T>G	p.F1761C	BRCT	-1.07759	-3.00072	LOF	0	4.19721	4.38589	0.9276	0.466747	1.40147	2.64	-2.19	-1.99	2.66
NM_007294.4	c.5281T>A	p.F1761I	BRCT	-0.583248	-3.43496	LOF	0	5.23594	5.62151	0.8991	0.426598	1.64742	2.45	-2.53	0.27	1.39
NM_007294.4	c.5283C>G	p.F1761L	BRCT	-0.324093	-0.0859414	FUNC	0	0.867202	1.28577	0.9262	0.40824	1.0264	2.29	-1.92	-2.27	0.15
NM_007294.4	c.5282T>C	p.F1761S	BRCT	-1.44912	-3.08153	LOF	0	5.85904	6.32772	0.9848	0.467586	2.92516	2.53	-3.58	-0.02	2.63
NM_007294.4	c.5281T>G	p.F1761V	BRCT	-0.740932	-2.66154	LOF	0	6.42953	6.31129	0.9085	0.463951	1.99236	2.73	-1.86	-1.62	1.68
NM_007294.4	c.5282T>A	p.F1761Y	BRCT	0.0249719	-1.03448	INT	0	1.5145	1.60267	0.7085	0.228905	0.706993	1.13	-0.04	-1.37	1.38
NM_007294.4	c.5284A>G	p.R1762G	BRCT	0.515083	-0.176012	FUNC	83.4	1.21657	1.40324	0.0864	0.126359	-0.0676704	0.29	-0.13	-2.73	-0.19
NM_007294.4	c.5285G>A	p.R1762K	BRCT	-0.13007	-0.142165	FUNC	83.4	-0.0602775	0.174019	0.0682	-0.123065	-0.0561472	-0.11	-0.65	-1.69	0.14
NM_007294.4	c.5285G>T	p.R1762M	BRCT	-0.128828	0.264115	FUNC	83.4	0.236026	0.226239	0.1332	0.00144689	-0.355934	-0.1	-0.11	-7.56	1.57
NM_007294.4	c.5286G>C	p.R1762S	BRCT	0.185303	0.111613	FUNC	83.4	0.409739	0.872998	0.1555	0.027204	0.163932	0.25	-0.45	-1.28	0.22
NM_007294.4	c.5285G>C	p.R1762T	BRCT	0.402834	-0.287185	FUNC	83.4	-0.160142	0.643842	0.0898	0.0222168	0.245512	0.16	0.05	-2.33	-0.08
NM_007294.4	c.5284A>T	p.R1762W	BRCT	0.106919	0.246661	FUNC	83.4	0.467811	0.481198	0.1361	0.0996099	-0.0519194	0.3	-0.59	-15.35	4.95
NM_007294.4	c.5288G>C	p.G1763A	BRCT	-1.03056	0.636292	FUNC	115.1	2.52814	3.13516	0.3073	0.146199	0.785874	1.25	-0.28	0.42	2.37
NM_007294.4	c.5287G>C	p.G1763R	BRCT	0.120585	-0.664337	FUNC	115.1	1.79312	2.22489	0.466	0.165899	0.106352	1.4	-0.31	3.38	2
NM_007294.4	c.5288G>T	p.G1763V	BRCT	-0.743825	-1.83064	LOF	115.1	4.84473	5.02116	0.4875	0.255069	0.687355	1.93	-1.48	2.36	7.06
NM_007294.4	c.5290C>A	p.L1764I	BRCT	0.22012	-0.457076	FUNC	18.7	0.637658	-0.13089	0.1646	-0.0217256	0.344563	0.59	-0.28	-0.88	1.66
NM_007294.4	c.5291T>C	p.L1764P	BRCT	0.431984	-1.98674	LOF	18.7	6.79585	5.06499	0.9211	0.389575	2.06406	4.1	-1.39	-0.24	3.71
NM_007294.4	c.5291T>A	p.L1764Q	BRCT	0.22373	-1.68158	LOF	18.7	2.02314	1.93943	0.2922	0.310628	1.53986	1.46	-1.7	1.2	5.31
NM_007294.4	c.5290C>G	p.L1764V	BRCT	-0.228488	-0.502673	FUNC	18.7	1.18578	0.392558	0.156	0.108926	0.898139	0.93	-2.14	-0.27	1.49
NM_007294.4	c.5294A>C	p.E1765A	BRCT	-0.514359	-0.207862	FUNC	17.5	0.739128	1.6203	0.2353	0.0962302	-0.178156	0.4	-0.43	-2.15	-0.65
NM_007294.4	c.5295A>C	p.E1765D	BRCT	0.483262	-0.0283618	FUNC	17.5	1.31063	2.39143	0.3577	0.00266937	0.755299	0.9	-1.34	1.09	2.59
NM_007294.4	c.5294A>G	p.E1765G	BRCT	0.0154193	-0.945497	INT	17.5	2.29069	3.03593	0.3555	0.121835	0.247429	-0.79	-1.52	-5.28	-0.53
NM_007294.4	c.5293G>A	p.E1765K	BRCT	1.12089	-0.102274	FUNC	17.5	-0.551905	0.639387	0.2197	0.0242058	1.30162	0.31	-0.33	0.7	0.11
NM_007294.4	c.5293G>C	p.E1765Q	BRCT	-0.491907	-0.450122	FUNC	17.5	0.421657	1.06627	0.1442	-0.00586843	0.772737	-0.09	-0.38	-0.91	-1.05
NM_007294.4	c.5294A>T	p.E1765V	BRCT	0.309731	-0.197632	FUNC	17.5	-0.100823	1.21486	0.3722	0.216222	-0.918563	-1.16	-0.13	1.18	0.18
NM_007294.4	c.5296A>T	p.I1766F	BRCT	-0.175496	-0.24893	FUNC	0	7.33895	10.6214	0.4448	0.0764645	-0.0425952	1.27	-2.34	-2.64	1.79
NM_007294.4	c.5296A>C	p.I1766L	BRCT	-0.0482985	0.275411	FUNC	0	0.199569	0.0916808	0.3105	0.0168757	-0.126962	1.42	-1.11	-2.33	1.1
NM_007294.4	c.5298C>G	p.I1766M	BRCT	0.143511	-0.314916	FUNC	0	0.369948	1.1559	0.3018	0.0988029	0.208757	1.78	-1.24	-4.75	4.03
NM_007294.4	c.5297T>A	p.I1766N	BRCT	-0.0679464	-2.94743	LOF	0	4.84113	4.61624	0.9422	0.160268	3.10058	4.03	-3.33	-6.83	5.61
NM_007294.4	c.5297T>G	p.I1766S	BRCT	-0.731433	-1.83227	LOF	0	5.58165	5.32018	0.9315	0.319665	2.86443	4.46	-3.66	-5.61	5.76
NM_007294.4	c.5297T>C	p.I1766T	BRCT	-0.354663	-2.27268	LOF	0	3.37653	3.41232	0.8899	0.250429	1.51266	3.17	-3.36	-4.52	3.57
NM_007294.4	c.5296A>G	p.I1766V	BRCT	0.432634	-0.0279998	FUNC	0	1.0572	1.08611	0.0964	-0.128105	0.323334	1.14	-1.2	-3.61	2.19
NM_007294.4	c.5300G>T	p.C1767F	BRCT	-0.503171	-0.0374273	FUNC	0.6	1.78548	4.39121	0.3167	0.135768	-0.189782	1.22	-0.69	-5.34	1.79
NM_007294.4	c.5299T>G	p.C1767G	BRCT	-0.750092	-0.961466	INT	0.6	2.096	1.96103	0.3974	0.239389	2.70775	0.98	-1.69	-10.23	5.26
NM_007294.4	c.5299T>C	p.C1767R	BRCT	1.41745	-1.02352	INT	0.6	3.11979	2.60465	0.6807	0.281213	0.962863	2.19	-1.11	-8.04	5.47
NM_007294.4	c.5301T>G	p.C1767W	BRCT	-0.568218	-1.1955	INT	0.6	5.47197	6.40557	0.6994	0.193526	0.0203811	1.28	-1.46	-5.37	4.91
NM_007294.4	c.5300G>A	p.C1767Y	BRCT	0.319183	-0.0184613	FUNC	0.6	2.73763	5.375	0.4198	0.0609538	-0.212603	0.98	-0.95	-6.78	1.45
NM_007294.4	c.5303G>T	p.C1768F	BRCT	-0.605238	-1.62308	LOF	0.1	2.5417	3.87446	0.7113	0.373285	-0.246641	0.55	-0.7	-1.87	6.05
NM_007294.4	c.5302T>G	p.C1768G	BRCT	0.946503	-0.967951	INT	0.1	1.58668	1.56776	0.6862	0.391054	2.46439	0.71	-1.44	-5.05	5.53
NM_007294.4	c.5302T>C	p.C1768R	BRCT	0.320256	-1.22753	INT	0.1	9.35422	7.67023	0.9812	0.39035	0.908853	1.86	-0.8	1.99	5.37
NM_007294.4	c.5304C>G	p.C1768W	BRCT	0.0825742	-1.88372	LOF	0.1	10.4767	11.9793	0.9679	0.346077	-0.0311788	0.33	-1.08	-1.24	5.27
NM_007294.4	c.5303G>A	p.C1768Y	BRCT	-0.287082	-0.735895	FUNC	0.1	5.10249	8.0539	0.9208	0.383975	-0.139419	0.71	-0.78	-1.1	6.01
NM_007294.4	c.5306A>G	p.Y1769C	BRCT	-1.44679	-0.848123	INT	32.9	2.20864	2.17899	0.078	-0.086502	1.12496	1.37	-2.01	-0.02	9.47
NM_007294.4	c.5305T>G	p.Y1769D	BRCT	-1.13377	-1.75469	LOF	32.9	3.41597	2.65008	0.323	0.32429	2.46802	2.44	-1.93	-0.22	1.43
NM_007294.4	c.5306A>T	p.Y1769F	BRCT	0.133714	0.222513	FUNC	32.9	-0.284365	-0.315933	0.1017	-0.0253738	0.328274	0.43	-0.76	0.9	2.22
NM_007294.4	c.5305T>A	p.Y1769N	BRCT	0.627459	-0.174143	FUNC	32.9	2.47206	1.95738	0.2284	0.219801	2.26443	2.31	-2.95	-0.15	-0.17
NM_007294.4	c.5306A>C	p.Y1769S	BRCT	-0.780677	-0.454149	FUNC	32.9	3.48757	3.12903	0.1629	0.192674	2.26501	1.9	-3.61	0.7	0.72
NM_007294.4	c.5309G>C	p.G1770A	BRCT	0.201222	0.177727	FUNC	32.6	0.427475	0.843122	0.407	0.15115	0.244879	0.1	-0.13	-1.84	-1.43
NM_007294.4	c.5309G>A	p.G1770E	BRCT	-0.573004	-0.241805	FUNC	32.6	0.270521	0.303499	0.6826	0.0849687	0.269127	0.78	-0.62	-1.38	0.92
NM_007294.4	c.5309G>T	p.G1770V	BRCT	0.744882	-2.59803	LOF	32.6	0.89067	2.94832	0.7912	0.366249	-0.166601	0.24	0.13	-2.07	1.12
NM_007294.4	c.5308G>T	p.G1770W	BRCT	-0.0358284	-2.72698	LOF	32.6	0.755828	1.00911	0.8967	0.287913	0.0993473	0.64	-0.77	0.14	-0.52
NM_007294.4	c.5311C>G	p.P1771A	BRCT	-0.758562	-0.660597	FUNC	57	2.70457	3.24075	0.2756	0.189986	0.376305	1.62	-0.72	-0.48	0.9
NM_007294.4	c.5312C>A	p.P1771H	BRCT	-0.765592	-0.187416	FUNC	57	3.13203	3.49219	0.4997	0.273183	1.02153	1.11	-1.09	0.66	0.01
NM_007294.4	c.5312C>T	p.P1771L	BRCT	-0.0300816	-0.708448	FUNC	57	2.80705	3.10213	0.4006	0.265168	0.682962	1.35	-0.28	0.65	0.05
NM_007294.4	c.5312C>G	p.P1771R	BRCT	-1.08144	-0.472155	FUNC	57	2.41931	2.81465	0.4239	0.373101	0.222691	1.43	-0.22	0.01	0.1
NM_007294.4	c.5311C>T	p.P1771S	BRCT	0.425788	0.636	FUNC	57	2.64121	3.06316	0.4078	0.145666	0.702812	1.27	-1.34	0.95	-0.2
NM_007294.4	c.5311C>A	p.P1771T	BRCT	0.163802	-0.582526	FUNC	57	3.31889	3.52964	0.352	0.245125	0.73186	0.87	-0.67	0.93	-0.3
NM_007294.4	c.5315T>G	p.F1772C	BRCT	0.0446976	-0.318747	FUNC	0.8	3.17113	3.27377	0.9624	0.495031	1.21533	2.51	-2.13	-3.96	2.2
NM_007294.4	c.5314T>A	p.F1772I	BRCT	0.356614	-0.203447	FUNC	0.8	3.47915	1.07087	0.9318	0.294513	0.14744	1.63	-2.34	-1.89	0.61
NM_007294.4	c.5314T>C	p.F1772L	BRCT	0.362056	0.0181704	FUNC	0.8	1.12661	1.02096	0.9885	0.247334	0.154965	1.49	-2.09	-3.65	0.61
NM_007294.4	c.5315T>C	p.F1772S	BRCT	0.181037	-0.104821	FUNC	0.8	3.51889	3.9168	0.9846	0.494285	1.60148	3.63	-2.77	-3.7	3.17
NM_007294.4	c.5314T>G	p.F1772V	BRCT	0.308483	-1.01975	INT	0.8	2.47786	1.41093	0.9049	0.462018	0.328936	1.97	-2.47	-2.81	0.85
NM_007294.4	c.5315T>A	p.F1772Y	BRCT	0.184829	0.0528637	FUNC	0.8	1.93797	1.84668	0.6288	0.238403	0.435225	1.2	-0.27	-2.23	1.03
NM_007294.4	c.5317A>G	p.T1773A	BRCT	0.670949	-0.98649	INT	60.4	0.958404	0.375847	0.1538	0.135362	0.573813	0.98	-0.17	-0.38	0.32
NM_007294.4	c.5318C>T	p.T1773I	BRCT	-0.13393	0.200456	FUNC	60.4	0.370054	-0.0252393	0.2167	0.17194	0.0130123	0.59	0.13	0.27	2.26
NM_007294.4	c.5318C>A	p.T1773N	BRCT	0.402394	-0.507255	FUNC	60.4	0.499039	0.489038	0.2444	-0.0213553	0.342412	0.37	-0.11	-0.36	-1.07
NM_007294.4	c.5317A>C	p.T1773P	BRCT	0.165565	-0.0673035	FUNC	60.4	0.810484	3.33701	0.3084	0.325063	0.380078	1.22	-0.01	-1.85	1.62
NM_007294.4	c.5320A>G	p.N1774D	BRCT	-0.228862	0.0667323	FUNC	73.1	-0.0700282	-0.163868	0.1518	-0.119086	0.43926	0.23	0.33	-1.95	0.29
NM_007294.4	c.5320A>C	p.N1774H	BRCT	0.255656	0.13692	FUNC	73.1	1.12018	1.92949	0.2648	-0.0275243	0.532777	0.44	-0.26	-1.01	1.75
NM_007294.4	c.5321A>T	p.N1774I	BRCT	-0.535405	-0.14358	FUNC	73.1	3.11628	2.90868	0.6718	0.177585	0.174967	1.06	0.38	-4.44	3
NM_007294.4	c.5322C>A	p.N1774K	BRCT	0.0350581	-0.0160305	FUNC	73.1	-0.244465	0.248927	0.7276	-0.0916126	0.183498	0.64	0.2	-4.56	1.9
NM_007294.4	c.5321A>G	p.N1774S	BRCT	0.36858	-0.108642	FUNC	73.1	1.96699	0.637211	0.1212	-0.0825237	0.50594	0.69	0.5	-3.91	0.71
NM_007294.4	c.5321A>C	p.N1774T	BRCT	0.422168	0.00328023	FUNC	73.1	3.52743	1.26226	0.3439	-0.0313594	0.604346	0.86	0.43	-2.53	1.37
NM_007294.4	c.5320A>T	p.N1774Y	BRCT	0.00093291	-0.0450667	FUNC	73.1	0.739013	0.137889	0.3825	0.173983	0.406877	0.64	-0.42	-1.06	1.77
NM_007294.4	c.5324T>A	p.M1775K	BRCT	-1.6826	-1.83186	LOF	0	4.45096	4.03541	0.8787	0.388781	1.90252	1.69	-0.65	0.82	0.41
NM_007294.4	c.5323A>C	p.M1775L	BRCT	-0.230512	0.159623	FUNC	0	0.632019	0.24996	0.4058	0.110749	0.713498	0.52	-0.66	-5.28	-2.32
NM_007294.4	c.5324T>G	p.M1775R	BRCT	-0.637131	-1.39264	LOF	0	8.26329	4.83584	0.893	0.38884	1.79506	1.32	-0.82	-0.75	-0.32
NM_007294.4	c.5324T>C	p.M1775T	BRCT	0.160941	-0.703426	FUNC	0	4.21994	3.14401	0.9039	0.190782	2.26587	1.79	-1.82	-3.94	-0.32
NM_007294.4	c.5323A>G	p.M1775V	BRCT	0.0703722	-1.52204	LOF	0	3.84015	2.38956	0.4414	0.132098	1.51788	0.75	-1.18	-5.08	-1.42
NM_007294.4	c.5326C>G	p.P1776A	BRCT	-1.19664	-0.297482	FUNC	65.7	2.69939	1.29969	0.1063	0.105676	0.840601	1.35	-0.28	-0.94	-0.18
NM_007294.4	c.5327C>A	p.P1776H	BRCT	0.112623	0.332097	FUNC	65.7	3.09726	1.87402	0.2216	0.270895	0.757183	1.19	-0.46	-0.42	-0.46
NM_007294.4	c.5327C>T	p.P1776L	BRCT	0.184252	-0.365363	FUNC	65.7	3.38157	1.73782	0.1792	0.264942	0.478317	1.64	-0.41	-0.88	0.73
NM_007294.4	c.5327C>G	p.P1776R	BRCT	0.440104	-0.0777553	FUNC	65.7	3.79594	1.63538	0.1943	0.329929	0.166283	1.47	-0.08	-1	0.13
NM_007294.4	c.5326C>T	p.P1776S	BRCT	-0.106412	-0.46382	FUNC	65.7	2.96597	1.71874	0.147	0.0248012	0.256877	0.71	-0.31	-0.97	0.51
NM_007294.4	c.5326C>A	p.P1776T	BRCT	-0.418266	-0.151371	FUNC	65.7	1.89802	2.38371	0.1331	0.232388	0.228111	0.68	-0.38	-0.81	0.21
NM_007294.4	c.5329A>G	p.T1777A	BRCT	0.138437	0.115435	FUNC	46.7	-0.413307	0.129327	0.0823	0.120358	0.190349	0.15	-0.5	-0.03	2.76
NM_007294.4	c.5330C>T	p.T1777I	BRCT	-1.84171	-0.453445	FUNC	46.7	-0.693864	-0.0544112	0.1755	0.19685	-0.343692	0.06	-0.05	0.91	0.13
NM_007294.4	c.5330C>A	p.T1777K	BRCT	0.108768	-0.230527	FUNC	46.7	-0.611837	0.702752	0.1415	0.0883277	0.020899	0.38	-0.6	1.83	0.43
NM_007294.4	c.5329A>C	p.T1777P	BRCT	0.51325	0.0914192	FUNC	46.7	-2.25989	-1.40051	0.1228	0.213208	0.420622	-0.46	-0.18	0.62	1.67
NM_007294.4	c.5330C>G	p.T1777R	BRCT	-0.361157	-0.259985	FUNC	46.7	-0.919927	0.628299	0.1192	0.129812	-0.171181	0.24	-0.81	0.75	1.35
NM_007294.4	c.5329A>T	p.T1777S	BRCT	-0.972526	-0.017011	FUNC	46.7	-0.100875	0.502472	0.1614	0.0614243	0.636024	0.41	-0.67	0.56	0.26
NM_007294.4	c.5333A>C	p.D1778A	BRCT	-0.0519118	0.0479717	FUNC	79.6	0.760946	0.544086	0.1789	0.0680832	0.188151	0.06	0.2	-0.21	1.1
NM_007294.4	c.5334T>G	p.D1778E	BRCT	-0.212006	0.0728415	FUNC	79.6	-0.867255	-0.493444	0.1678	0.0177806	-0.35529	0.15	0.08	0.03	-0.39
NM_007294.4	c.5333A>G	p.D1778G	BRCT	0.17068	-0.0931978	FUNC	79.6	0.796032	0.929422	0.1287	0.0460521	0.151284	0.62	0.16	-0.16	0.11
NM_007294.4	c.5333A>T	p.D1778V	BRCT	-0.456009	0.0108528	FUNC	79.6	1.25721	0.808687	0.2319	0.208964	0.313782	0.69	-0.01	-0.36	1.51
NM_007294.4	c.5335C>G	p.Q1779E	BRCT	-0.132336	-0.201379	FUNC	32.7	-0.0291553	0.876616	0.0936	0.000976507	0.982636	0.72	-0.47	-0.69	0.29
NM_007294.4	c.5337A>C	p.Q1779H	BRCT	0.036947	0.102367	FUNC	32.7	0.0600847	-0.650985	0.2773	0.0304762	0.843182	0.39	-0.83	-1.89	1.17
NM_007294.4	c.5335C>A	p.Q1779K	BRCT	-0.0766863	0.174698	FUNC	32.7	-0.743482	-0.701826	0.1577	0.0761522	1.75055	0.81	-0.05	0.7	-0.04
NM_007294.4	c.5336A>T	p.Q1779L	BRCT	-0.175066	0.0819591	FUNC	32.7	-1.96222	-1.18978	0.2725	0.0694382	-0.301404	0.04	1.35	-1.26	0.07
NM_007294.4	c.5336A>C	p.Q1779P	BRCT	-0.0571418	-0.597504	FUNC	32.7	1.2845	-0.645636	0.6168	0.137912	1.80869	2.21	0.22	-3.88	-0.29
NM_007294.4	c.5336A>G	p.Q1779R	BRCT	0.0289197	-0.0827082	FUNC	32.7	-0.546163	0.107933	0.1704	0.117375	0.795009	0.63	-0.36	-0.46	1.67
NM_007294.4	c.5339T>C	p.L1780P	BRCT	-0.400402	-2.35494	LOF	0.2	2.16516	4.18417	0.9858	0.407448	4.00498	2.82	-1.71	-10.55	7.78
NM_007294.4	c.5339T>G	p.L1780R	BRCT	-0.296752	-1.98265	LOF	0.2	5.96061	7.1575	0.9398	0.404472	2.72986	1.53	-1.91	-11.17	4.74
NM_007294.4	c.5338C>G	p.L1780V	BRCT	-0.0768906	-0.690953	FUNC	0.2	1.49813	2.63948	0.3477	0.146906	2.55659	1.02	-2.08	-3.54	5.31
NM_007294.4	c.5342A>C	p.E1781A	BRCT	0.204617	0.400263	FUNC	9	-0.267015	0.252067	0.277	0.109108	1.08855	1.23	0.04	-1.1	-0.98
NM_007294.4	c.5343A>T	p.E1781D	BRCT	0.0591912	0.0691359	FUNC	9	1.16846	1.37185	0.7484	0.00681148	2.00186	1.26	-1.26	-0.85	0.16
NM_007294.4	c.5341G>A	p.E1781K	BRCT	0.0172704	0.122331	FUNC	9	-0.593922	-0.464552	0.3718	0.125229	1.3161	0.7	-0.92	-2.87	-1.46
NM_007294.4	c.5341G>C	p.E1781Q	BRCT	0.0748339	0.192825	FUNC	9	-0.109215	-0.0241789	0.1985	0.103079	0.949897	0.47	-0.62	-1.53	0.1
NM_007294.4	c.5342A>T	p.E1781V	BRCT	-0.036315	0.205498	FUNC	9	-0.0803707	0.916662	0.4431	0.195438	1.7904	0.49	0.14	0.01	-0.72
NM_007294.4	c.5346G>C	p.W1782C	BRCT	-0.0764109	-0.177426	FUNC	23	2.83743	3.15461	0.6064	0.163144	1.25866	2.51	-0.2	0.31	1.79
NM_007294.4	c.5344T>G	p.W1782G	BRCT	-0.0559214	0.00575539	FUNC	23	3.6996	3.7857	0.2302	0.116139	2.37567	0.89	-3.34	-2.57	2.92
NM_007294.4	c.5345G>T	p.W1782L	BRCT	0.00284175	0.00388659	FUNC	23	0.993005	1.57293	0.2907	0.105303	0.372567	1.63	-2.01	0.03	3.03
NM_007294.4	c.5344T>A	p.W1782R	BRCT	0.221384	-0.00104628	FUNC	23	2.13716	1.36867	0.523	0.0834466	1.90743	0.95	0.02	-2.45	2.66
NM_007294.4	c.5345G>C	p.W1782S	BRCT	0.18778	0.18053	FUNC	23	2.94966	3.04374	0.3069	0.119248	1.89593	1.98	-2.14	-2.6	3.39
NM_007294.4	c.5349G>C	p.M1783I	BRCT	0.0774213	-0.238649	FUNC	0	1.82522	1.30653	0.7779	0.0100753	1.6011	0.25	-0.68	3.61	0.13
NM_007294.4	c.5348T>A	p.M1783K	BRCT	-0.169899	-1.51234	LOF	0	4.9771	5.26548	0.9529	0.252032	2.99823	3.11	-1.09	-6.58	3
NM_007294.4	c.5347A>C	p.M1783L	BRCT	-0.0358369	0.133379	FUNC	0	0.0632042	0.0499369	0.4261	0.0831868	0.947475	0.44	-0.69	3.47	-1.86
NM_007294.4	c.5348T>G	p.M1783R	BRCT	-0.728434	-2.11365	LOF	0	7.89743	8.42413	0.9664	0.299329	2.78706	1.76	-1.53	-7.43	3.97
NM_007294.4	c.5348T>C	p.M1783T	BRCT	0.126279	-0.442334	FUNC	0	3.8333	4.15353	0.9071	0.207542	2.74347	2.58	-2.17	-3.2	3.18
NM_007294.4	c.5347A>G	p.M1783V	BRCT	-0.298839	-0.114052	FUNC	0	2.97136	3.13227	0.4379	0.141698	1.93454	1.25	-1.08	1.61	0.79
NM_007294.4	c.5351T>C	p.V1784A	BRCT	0.0927976	0.288346	FUNC	0	2.58891	2.54981	0.4759	0.269998	2.39077	1.98	-2.78	-2.95	3.62
NM_007294.4	c.5351T>A	p.V1784E	BRCT	-0.269216	-2.08272	LOF	0	4.27268	4.25723	0.9183	0.392059	3.56311	2.39	-1.89	-7.08	-0.79
NM_007294.4	c.5351T>G	p.V1784G	BRCT	-0.115651	-0.482148	FUNC	0	4.36839	4.46845	0.5673	0.392526	3.44786	1.05	-3.78	-6.64	8.08
NM_007294.4	c.5350G>A	p.V1784I	BRCT	0.148737	-0.0522352	FUNC	0	-0.457654	1.2804	0.1279	-0.0755342	1.53838	0.89	-0.7	1.03	-0.38
NM_007294.4	c.5350G>T	p.V1784L	BRCT	0.0296477	-0.186489	FUNC	0	0.0129974	0.61718	0.1836	-0.0014137	0.605136	0.94	-0.35	0.51	-0.03
NM_007294.4	c.5353C>G	p.Q1785E	BRCT	-0.0856487	0.269408	FUNC	51.1	0.746389	0.648681	0.084	0.0238682	0.100289	0.21	-0.04	0.04	-0.05
NM_007294.4	c.5355G>C	p.Q1785H	BRCT	0.304741	-0.357941	FUNC	51.1	0.2463	0.557761	0.142	0.0867326	0.255788	0.6	-1.02	-1.39	0.52
NM_007294.4	c.5353C>A	p.Q1785K	BRCT	0.0625073	-0.2834	FUNC	51.1	-0.107666	-0.721171	0.0822	0.0401801	0.12628	0.08	0.06	-0.41	-0.16
NM_007294.4	c.5354A>T	p.Q1785L	BRCT	0.121921	0.0647997	FUNC	51.1	-0.213182	-1.10335	0.115	-0.089734	-0.592838	0.42	0.62	-0.34	-0.43
NM_007294.4	c.5354A>C	p.Q1785P	BRCT	-0.735973	-1.52556	LOF	51.1	5.08813	4.3835	0.6014	0.0814943	0.873216	1.16	0.1	-3.01	-2.17
NM_007294.4	c.5354A>G	p.Q1785R	BRCT	0.128885	0.103971	FUNC	51.1	0.0617242	-0.307225	0.0749	-0.0307384	-0.066502	0.12	-0.2	-0.36	1.34
NM_007294.4	c.5356C>A	p.L1786M	BRCT	0.230862	-0.177411	FUNC	25.2	-0.498482	-0.666715	0.1784	0.137183	1.14397	0.57	-0.05	-0.77	0.9
NM_007294.4	c.5357T>C	p.L1786P	BRCT	-0.434478	-1.52151	LOF	25.2	5.94051	5.48332	0.9609	0.407069	2.12527	2.17	-1.16	-6.23	2.45
NM_007294.4	c.5357T>A	p.L1786Q	BRCT	0.207742	-0.20093	FUNC	25.2	2.21265	2.42992	0.2548	0.388524	1.62393	0.74	-1.51	-1.63	0.3
NM_007294.4	c.5357T>G	p.L1786R	BRCT	0.147227	-0.151025	FUNC	25.2	1.98654	2.62466	0.3013	0.364423	1.57913	0.47	-0.22	-3.91	0.77
NM_007294.4	c.5356C>G	p.L1786V	BRCT	-0.222088	-0.196548	FUNC	25.2	3.11904	4.28562	0.2014	0.197175	1.46612	1.48	-1.97	-1.09	1.32
NM_007294.4	c.5360G>T	p.C1787F	BRCT	-0.185353	-0.299372	FUNC	0	12.6359	10.476	0.8513	0.397933	1.73197	0.49	-1.38	-0.49	-0.52
NM_007294.4	c.5359T>G	p.C1787G	BRCT	-0.00613063	0.158224	FUNC	0	0.279221	0.48657	0.4602	0.391883	3.04956	0.73	-1.77	2.76	1.58
NM_007294.4	c.5359T>C	p.C1787R	BRCT	-0.0595343	-1.92562	LOF	0	13.5452	10.4673	0.9736	0.396762	2.22574	1.68	-1.24	2.34	1.79
NM_007294.4	c.5360G>C	p.C1787S	BRCT	0.22389	-0.309406	FUNC	0	0.635227	0.926791	0.6238	0.396759	2.75023	1.5	-2.15	0.27	1.02
NM_007294.4	c.5361T>G	p.C1787W	BRCT	-0.546504	-1.95536	LOF	0	27.7598	25.249	0.9622	0.380883	1.83858	0.94	-1.57	-2.53	-0.08
NM_007294.4	c.5360G>A	p.C1787Y	BRCT	-0.145805	-1.75625	LOF	0	15.418	14.4986	0.9447	0.400341	1.41252	0.73	-1.07	-0.03	0.77
NM_007294.4	c.5363G>C	p.G1788A	BRCT	-0.0940011	-1.41213	LOF	33.5	5.97466	5.58873	0.6502	0.528378	0.0983368	1.91	-0.7	-1.15	0.7
NM_007294.4	c.5362G>T	p.G1788C	BRCT	-0.542038	-1.8857	LOF	33.5	8.42564	6.68242	0.8435	0.52932	0.278006	1.78	-0.81	-0.14	7.76
NM_007294.4	c.5363G>A	p.G1788D	BRCT	0.0782954	-0.693108	FUNC	33.5	12.6085	11.568	0.7992	0.52882	1.44864	1.51	-1.66	-0.19	-1.3
NM_007294.4	c.5362G>C	p.G1788R	BRCT	-0.295384	-2.18579	LOF	33.5	13.1326	9.32621	0.7737	0.529096	0.636236	1.46	-1.03	-0.47	0.11
NM_007294.4	c.5362G>A	p.G1788S	BRCT	-0.286054	-1.35252	LOF	33.5	8.74678	8.16386	0.5047	0.528284	0.933423	1.79	-1.24	-0.48	0.88
NM_007294.4	c.5363G>T	p.G1788V	BRCT	-0.386718	-1.67972	LOF	33.5	16.6309	14.0162	0.9249	0.52932	0.0270516	2.41	-1.41	-1.35	2.22
NM_007294.4	c.5366C>A	p.A1789D	BRCT	-0.47137	-2.4979	LOF	0	9.05011	8.63399	0.9684	0.455389	2.50381	1.78	-1.45	-0.61	3.53
NM_007294.4	c.5366C>G	p.A1789G	BRCT	0.290732	-0.161096	FUNC	0	1.81482	1.81301	0.1681	0.17568	1.36252	0.41	-1.92	0.48	3.52
NM_007294.4	c.5365G>C	p.A1789P	BRCT	-0.810468	-1.67133	LOF	0	10.8261	9.37851	0.9731	0.445002	1.70664	2.05	0.06	0.97	2.06
NM_007294.4	c.5365G>T	p.A1789S	BRCT	0.266534	-0.439408	FUNC	0	1.6932	0.841974	0.2554	0.392111	1.5218	1.47	-1.5	0.59	2.57
NM_007294.4	c.5365G>A	p.A1789T	BRCT	-0.417636	-2.139	LOF	0	4.1844	4.57866	0.6958	0.442858	2.09725	1.58	-1.68	2.14	3.66
NM_007294.4	c.5366C>T	p.A1789V	BRCT	-0.618053	-1.99955	LOF	0	3.10519	3.46322	0.7979	0.437663	1.7572	0.77	-0.91	-1.89	1.02
NM_007294.4	c.5368T>G	p.S1790A	BRCT	0.175904	0.250686	FUNC	71	-0.224934	-0.405139	0.0768	0.0279108	0.364223	0.42	-0.31	0.58	0.54
NM_007294.4	c.5369C>G	p.S1790C	BRCT	0.0796487	0.159636	FUNC	71	-0.481006	-0.0653304	0.1117	0.126693	-0.318079	-0.1	-0.6	2.86	0.24
NM_007294.4	c.5369C>T	p.S1790F	BRCT	-0.214319	-0.243344	FUNC	71	-1.36957	-0.814258	0.1541	0.221012	-0.323129	0.55	-0.73	0.16	-2.1
NM_007294.4	c.5368T>C	p.S1790P	BRCT	-0.00932729	-0.545062	FUNC	71	1.49845	1.28844	0.6265	0.189452	0.121471	1.03	-0.1	-0.79	0.84
NM_007294.4	c.5368T>A	p.S1790T	BRCT	0.151062	0.167673	FUNC	71	-0.570367	-0.157602	0.0711	-0.0132279	-0.175184	-0.08	-0.28	1.14	-0.05
NM_007294.4	c.5369C>A	p.S1790Y	BRCT	0.0250543	-0.351389	FUNC	71	-1.21247	-0.720694	0.1477	0.200618	-0.1264	0.67	-0.97	0.57	-1.29
NM_007294.4	c.5372T>C	p.V1791A	BRCT	0.173518	0.185419	FUNC	8	0.503579	1.14248	0.2868	0.33825	1.3398	1.57	-1.6	-1.35	1.23
NM_007294.4	c.5372T>A	p.V1791E	BRCT	-0.232684	-1.189	INT	8	1.32641	2.63488	0.7035	0.414736	2.25548	1.49	-1.49	1.1	0
NM_007294.4	c.5372T>G	p.V1791G	BRCT	-0.411136	-0.6543	FUNC	8	1.0731	1.7036	0.5062	0.420052	1.63084	0.68	-2.91	-1.47	2.49
NM_007294.4	c.5371G>C	p.V1791L	BRCT	0.274918	-0.102589	FUNC	8	0.417107	1.18986	0.4121	0.181515	0.240559	0.74	-0.63	-0.11	0.43
NM_007294.4	c.5371G>A	p.V1791M	BRCT	0.370583	-0.252403	FUNC	8	-0.300664	0.814163	0.251	0.204117	0.537846	0.67	-0.92	-0.98	-0.13
NM_007294.4	c.5375T>C	p.V1792A	BRCT	-0.0479787	0.290277	FUNC	10.1	1.76823	1.8959	0.2865	0.361411	1.25974	2.06	-1.71	-1.56	2.34
NM_007294.4	c.5375T>A	p.V1792E	BRCT	-0.0693144	-1.03391	INT	10.1	4.58718	4.51815	0.5307	0.409022	1.93508	2.14	-1.39	2.03	2.75
NM_007294.4	c.5375T>G	p.V1792G	BRCT	0.17357	-0.585139	FUNC	10.1	3.35619	3.24688	0.3272	0.411309	1.35648	1.01	-2.57	-0.01	3.25
NM_007294.4	c.5374G>T	p.V1792L	BRCT	0.0786965	0.0892213	FUNC	10.1	0.852722	2.61353	0.3969	0.247261	0.473446	0.98	-0.61	-1.4	0.44
NM_007294.4	c.5374G>A	p.V1792M	BRCT	0.306559	-0.136815	FUNC	10.1	0.864632	1.09841	0.2774	0.270967	0.430979	1.13	-0.61	0.52	2.95
NM_007294.4	c.5377A>G	p.K1793E	BRCT	0.338342	0.140358	FUNC	70.9	0.444092	0.293345	0.1363	0.157839	0.236574	-0.07	-0.12	0.49	1.25
NM_007294.4	c.5378A>T	p.K1793M	BRCT	0.0547078	-0.350282	FUNC	70.9	0.247449	0.139596	0.3423	0.183258	0.457429	0.58	0.29	3.7	0.18
NM_007294.4	c.5377A>C	p.K1793Q	BRCT	0.229622	0.190833	FUNC	70.9	0.175783	0.115414	0.1485	0.10443	0.059691	0.12	0.08	-0.6	0.55
NM_007294.4	c.5378A>G	p.K1793R	BRCT	-0.0107502	0.47224	FUNC	70.9	-0.100853	-0.0214735	0.0795	0.0650613	0.310269	0.11	-0.12	0.82	2.46
NM_007294.4	c.5378A>C	p.K1793T	BRCT	0.076095	0.304857	FUNC	70.9	0.561889	0.537556	0.2167	0.121359	0.263678	0.16	-0.1	4.22	1.69
NM_007294.4	c.5381A>C	p.E1794A	BRCT	-0.0771187	0.133261	FUNC	77.1	0.446015	0.0383662	0.1251	0.0633359	0.658226	0.15	-0.09	0.5	1.02
NM_007294.4	c.5382G>T	p.E1794D	BRCT	0.138161	-0.081595	FUNC	77.1	0.256421	0.397214	0.0933	0.233312	0.0985992	-0.86	0.03	-0.77	0.25
NM_007294.4	c.5381A>G	p.E1794G	BRCT	0.0546341	0.494525	FUNC	77.1	0.883632	0.621179	0.1211	0.083611	0.707279	0.22	0.38	-0.47	-0.21
NM_007294.4	c.5380G>A	p.E1794K	BRCT	0.295248	-0.191608	FUNC	77.1	0.0648803	-0.272699	0.1215	0.0286427	0.0318914	0.17	0.65	0.79	0.2
NM_007294.4	c.5380G>C	p.E1794Q	BRCT	-0.241106	0.0884712	FUNC	77.1	-0.111714	-0.243665	0.1072	0.092483	0.345014	-0.02	0.26	1.19	0.07
NM_007294.4	c.5381A>T	p.E1794V	BRCT	-0.248775	-0.277388	FUNC	77.1	0.632004	-0.298131	0.1834	0.116242	0.790624	0.24	0.43	-0.86	1.16
NM_007294.4	c.5383C>T	p.L1795F	BRCT	0.280776	0.193792	FUNC	1.5	2.2192	6.51241	0.1468	0.00321377	1.73733	0.85	-1.04	0.22	0.92
NM_007294.4	c.5384T>A	p.L1795H	BRCT	0.00768933	-0.161828	FUNC	1.5	3.12605	2.99004	0.2441	-0.00198411	2.40247	1.81	-1.1	0.15	0.96
NM_007294.4	c.5383C>A	p.L1795I	BRCT	-0.106482	-0.370653	FUNC	1.5	1.9265	2.26106	0.0832	-0.0901891	1.61486	0.91	-0.8	-0.55	1.07
NM_007294.4	c.5384T>C	p.L1795P	BRCT	0.165209	0.185248	FUNC	1.5	2.14755	0.423305	0.0711	-0.000649089	2.32715	1.54	-1.4	1.72	0.9
NM_007294.4	c.5384T>G	p.L1795R	BRCT	0.208897	0.0327626	FUNC	1.5	3.8431	3.58373	0.1912	0.0209993	2.53914	1.85	-0.52	-0.65	2.37
NM_007294.4	c.5383C>G	p.L1795V	BRCT	-0.0748153	-0.0497305	FUNC	1.5	1.96386	1.72833	0.0878	0.0293508	1.92349	1.19	-2.29	-0.71	0.46
NM_007294.4	c.5386T>G	p.S1796A	BRCT	0.168033	-0.0612245	FUNC	95.8	0.0361697	-0.211095	0.0771	-0.123637	-0.204203	0.13	-0.03	-0.09	0.14
NM_007294.4	c.5387C>T	p.S1796L	BRCT	-0.68602	-0.783587	INT	95.8	-0.04035	-0.640541	0.0924	-0.0952501	-0.281514	0.61	-0.28	-0.31	0.24
NM_007294.4	c.5386T>C	p.S1796P	BRCT	-0.0422536	-0.158764	FUNC	95.8	-0.118392	-0.2964	0.0755	-0.0528774	-0.308681	0.49	0.21	0.02	-0.64
NM_007294.4	c.5386T>A	p.S1796T	BRCT	0.141798	-0.131191	FUNC	95.8	0.508101	0.203641	0.0837	-0.0879114	-0.209573	0.37	-0.12	0.2	0.71
NM_007294.4	c.5389T>G	p.S1797A	BRCT	0.0635424	0.132074	FUNC	58.4	-0.313779	-0.493195	0.0733	-0.0702885	-0.152307	0.18	-0.21	-0.77	-0.35
NM_007294.4	c.5390C>T	p.S1797L	BRCT	-0.142406	-0.0936898	FUNC	58.4	-0.848789	-1.21538	0.0716	-0.144758	-0.113103	0.56	-0.68	1.32	-0.71
NM_007294.4	c.5389T>C	p.S1797P	BRCT	0.132874	0.0394865	FUNC	58.4	1.87128	4.006	0.2726	0.0704902	0.732921	1.9	-0.1	-2.53	-1.05
NM_007294.4	c.5389T>A	p.S1797T	BRCT	0.316597	-0.12606	FUNC	58.4	1.15349	0.974372	0.0871	0.031348	-0.0655194	0.19	-0.1	0.29	0.18
NM_007294.4	c.5393T>G	p.F1798C	BRCT	0.11005	-0.0452733	FUNC	5.7	4.51621	4.3351	0.4939	0.0897208	1.33599	1.8	-1.92	-0.09	2.24
NM_007294.4	c.5392T>A	p.F1798I	BRCT	0.456889	-0.202967	FUNC	5.7	3.05935	3.19412	0.3042	-0.0505482	0.747572	1.03	-1.94	-0.19	1.65
NM_007294.4	c.5392T>C	p.F1798L	BRCT	0.350062	0.0855003	FUNC	5.7	1.93198	2.06365	0.6737	-0.106256	0.193453	0.73	-1.76	-1.02	1.25
NM_007294.4	c.5393T>C	p.F1798S	BRCT	0.201762	0.109083	FUNC	5.7	4.52284	5.08218	0.7657	0.0562858	2.48504	3.22	-2.42	-0.09	1.35
NM_007294.4	c.5392T>G	p.F1798V	BRCT	0.21661	-0.209133	FUNC	5.7	4.06438	4.2038	0.3128	0.0564407	1.0314	1.49	-1.9	-1.82	1.08
NM_007294.4	c.5393T>A	p.F1798Y	BRCT	0.134853	-0.0127658	FUNC	5.7	2.81887	2.74072	0.3189	-0.0488794	0.528199	0.99	-0.1	0.31	1.07
NM_007294.4	c.5395A>G	p.T1799A	BRCT	0.0695891	0.197311	FUNC	66.9	0.155967	0.583774	0.0855	0.0223732	0.57187	0.42	-0.36	-0.52	1.24
NM_007294.4	c.5396C>T	p.T1799I	BRCT	0.0925424	0.0560736	FUNC	66.9	0.287421	0.727299	0.1583	0.0617699	0.298631	0.26	-0.16	-0.94	2.41
NM_007294.4	c.5396C>A	p.T1799N	BRCT	0.112713	-0.28158	FUNC	66.9	-0.172866	-0.0353363	0.1105	-0.0646923	0.242895	0.35	-0.03	-0.76	0.4
NM_007294.4	c.5395A>C	p.T1799P	BRCT	0.0331023	0.0695132	FUNC	66.9	-0.887674	2.81171	0.0821	0.0174763	0.227426	-0.02	0.07	-0.45	0.75
NM_007294.4	c.5395A>T	p.T1799S	BRCT	0.156829	0.262206	FUNC	66.9	0.0591654	0.266419	0.0918	-0.0291809	0.257862	0.18	-0.04	-0.06	0.68
NM_007294.4	c.5398C>T	p.L1800F	BRCT	0.148417	-0.054776	FUNC	98.9	-0.164273	0.00573003	0.074	-0.0999598	0.0504297	0.04	-0.56	0.98	1.8
NM_007294.4	c.5399T>A	p.L1800H	BRCT	0.0940787	0.163739	FUNC	98.9	0.133389	0.0127493	0.0748	-0.136716	0.34067	-0.02	0.34	3.43	0.65
NM_007294.4	c.5398C>A	p.L1800I	BRCT	0.0633921	-0.000404225	FUNC	98.9	0.294468	0.0303739	0.0743	-0.141886	-0.065648	-0.26	-0.34	3.06	2.26
NM_007294.4	c.5399T>C	p.L1800P	BRCT	-0.105757	0.171427	FUNC	98.9	-0.0992977	-0.230049	0.0644	-0.0822168	-0.314839	1.07	0.53	1.64	1.56
NM_007294.4	c.5399T>G	p.L1800R	BRCT	0.00579882	0.0201725	FUNC	98.9	-0.503299	-0.104669	0.0587	-0.146888	-0.173471	-0.09	0.78	3.28	0.76
NM_007294.4	c.5398C>G	p.L1800V	BRCT	0.149153	-0.136279	FUNC	98.9	0.261486	0.0719552	0.067	-0.0726058	0.0898543	-0.29	0.7	3.29	1.2
NM_007294.4	c.5402G>C	p.G1801A	BRCT	-0.0850689	0.00774048	FUNC	87.9	2.52888	2.93754	0.0988	-0.0864512	1.07487	1.6	-0.15	-1.46	1.88
NM_007294.4	c.5401G>T	p.G1801C	BRCT	-0.0255401	-0.127259	FUNC	87.9	2.52343	2.91302	0.1262	-0.0446773	0.50951	1.45	-0.73	-2.57	2.39
NM_007294.4	c.5402G>A	p.G1801D	BRCT	-0.160194	0.0429558	FUNC	87.9	1.91055	2.36189	0.0949	-0.178299	0.275232	1.34	-0.14	-2.64	1.66
NM_007294.4	c.5401G>C	p.G1801R	BRCT	0.306615	-0.261909	FUNC	87.9	2.44153	2.26464	0.1133	-0.0827784	0.256418	2.36	-0.1	-2.58	2.54
NM_007294.4	c.5401G>A	p.G1801S	BRCT	-0.100719	0.0929734	FUNC	87.9	2.46199	2.89835	0.0897	-0.104115	-0.12272	1.21	-0.21	-1.68	1.62
NM_007294.4	c.5402G>T	p.G1801V	BRCT	0.0706181	0.265169	FUNC	87.9	4.53668	3.47292	0.1279	-0.013222	0.851067	2.25	-1.48	-1.7	2.86
NM_007294.4	c.5404A>G	p.T1802A	BRCT	0.0353987	0.0459927	FUNC	120	-0.255849	0.0662088	0.0685	-0.117032	0.122812	-0.13	-0.41	0.36	0.33
NM_007294.4	c.5405C>T	p.T1802I	BRCT	0.0348742	0.183191	FUNC	120	-0.0425052	-0.0111357	0.1084	0.0177299	0.268275	0.19	-0.72	-3.82	0.2
NM_007294.4	c.5405C>A	p.T1802K	BRCT	0.241867	-0.354782	FUNC	120	-0.174653	-0.0276604	0.0745	-0.0917981	-0.312218	0.28	-0.08	-0.53	0.02
NM_007294.4	c.5404A>C	p.T1802P	BRCT	-0.312359	0.305815	FUNC	120	-0.976916	-0.240822	0.0812	-0.0475666	-0.150032	-0.12	0.02	-0.18	-0.21
NM_007294.4	c.5405C>G	p.T1802R	BRCT	0.0623338	-0.0605629	FUNC	120	-0.165026	-0.0505691	0.0665	-0.0537298	-0.402527	0.27	0.01	0.29	0.91
NM_007294.4	c.5404A>T	p.T1802S	BRCT	-0.312116	0.0748657	FUNC	120	-0.105656	0.127377	0.0879	-0.131457	-0.168799	-0.1	-0.03	-0.95	0.74
NM_007294.4	c.5408G>C	p.G1803A	BRCT	0.00881795	0.0151078	FUNC	106.4	0.00986156	3.59509	0.0886	-0.15377	0.560295	-0.28	-0.26	3.01	1.29
NM_007294.4	c.5407G>T	p.G1803C	BRCT	0.314487	0.309843	FUNC	106.4	0.0614873	3.70304	0.1455	0.0890049	0.343183	0.06	-0.5	6.53	0.86
NM_007294.4	c.5408G>A	p.G1803D	BRCT	0.601904	-1.07093	INT	106.4	-0.570109	3.74067	0.0759	-0.0632216	0.193772	-0.24	-0.87	3.23	0.08
NM_007294.4	c.5407G>C	p.G1803R	BRCT	-0.0749868	0.104268	FUNC	106.4	-0.480942	3.00061	0.1233	-0.126819	0.0436512	0.17	-0.11	4.03	0.42
NM_007294.4	c.5407G>A	p.G1803S	BRCT	0.116866	-0.320509	FUNC	106.4	0.0360207	3.77231	0.0809	-0.122757	-0.0343683	-0.23	-0.35	3.23	0.84
NM_007294.4	c.5408G>T	p.G1803V	BRCT	0.0262227	-0.349509	FUNC	106.4	0.205964	4.97768	0.1295	-0.00917725	0.453924	0.2	-1.49	3.9	2.4
NM_007294.4	c.5411T>C	p.V1804A	BRCT	0.309986	0.0815835	FUNC	23.2	0.720113	1.08183	0.0762	-0.169264	0.901726	1.08	-0.68	0.01	0.45
NM_007294.4	c.5411T>A	p.V1804D	BRCT	-0.0407987	0.429373	FUNC	23.2	3.06393	2.25501	0.1058	-0.555191	0.801538	1.64	0	-1.89	2.23
NM_007294.4	c.5410G>T	p.V1804F	BRCT	0.678373	0.55676	FUNC	23.2	3.06569	0.177873	0.0756	-0.435145	0.138578	0.52	-1.35	1.12	-0.58
NM_007294.4	c.5411T>G	p.V1804G	BRCT	0.11042	-0.697272	FUNC	23.2	1.45197	1.93137	0.0853	-0.337783	0.288643	0.6	-1.08	0.18	0.16
NM_007294.4	c.5410G>A	p.V1804I	BRCT	0.311098	0.0581485	FUNC	23.2	-0.269503	-0.120008	0.0672	-0.440183	0.0515322	0.36	-0.6	-0.97	0.36
NM_007294.4	c.5410G>C	p.V1804L	BRCT	0.455674	-0.58045	FUNC	23.2	-0.636007	0.117814	0.111	-0.450614	0.0697617	0.51	-0.47	0.11	0.46
NM_007294.4	c.5413C>G	p.H1805D	BRCT	0.354417	0.21169	FUNC	67.3	0.47715	1.10597	0.1317	0.0571451	1.1374	0.85	0.34	-0.07	2.48
NM_007294.4	c.5414A>T	p.H1805L	BRCT	-0.197057	0.276406	FUNC	67.3	-0.683938	-0.768877	0.0972	-0.00819694	0.0182858	0.39	2.02	-0.44	2.94
NM_007294.4	c.5413C>A	p.H1805N	BRCT	0.28053	0.140889	FUNC	67.3	0.239844	0.812695	0.0924	-0.0947559	0.757635	0.53	0.34	-0.27	1.77
NM_007294.4	c.5414A>C	p.H1805P	BRCT	-0.0108646	-0.083873	FUNC	67.3	1.64931	3.35396	0.1239	0.0337847	0.644927	1.28	1.11	-1.47	1.71
NM_007294.4	c.5415C>G	p.H1805Q	BRCT	0.0314508	-0.109805	FUNC	67.3	-0.331063	-0.141451	0.1062	-0.0474398	0.30384	0.27	0.42	-0.52	1.14
NM_007294.4	c.5414A>G	p.H1805R	BRCT	0.373297	-0.0100645	FUNC	67.3	-0.277087	0.222579	0.0748	-0.0026558	0.0215052	0.13	0.38	-0.3	-0.25
NM_007294.4	c.5413C>T	p.H1805Y	BRCT	0.00977818	0.198364	FUNC	67.3	-1.15249	-0.856163	0.0781	-0.0063714	0.195001	0.34	1.98	-1.25	0.02
NM_007294.4	c.5416C>G	p.P1806A	BRCT	-0.0111653	0.0981067	FUNC	20.3	1.65239	2.46637	0.089	-0.0463393	0.0375687	1.22	-1.8	-0.98	4.21
NM_007294.4	c.5417C>T	p.P1806L	BRCT	0.0621827	-0.203817	FUNC	20.3	2.12222	2.7312	0.2306	0.0216682	-1.09573	-0.33	-0.43	1.1	3.43
NM_007294.4	c.5417C>A	p.P1806Q	BRCT	0.31284	0.0738416	FUNC	20.3	1.46151	2.52215	0.1804	0.0245609	-0.105539	1.41	-1.59	0.34	1.25
NM_007294.4	c.5417C>G	p.P1806R	BRCT	0.354061	0.160857	FUNC	20.3	0.0966743	3.72825	0.1328	0.0563055	-0.00909945	1.06	-0.64	2.44	3.26
NM_007294.4	c.5416C>T	p.P1806S	BRCT	0.234537	0.477544	FUNC	20.3	3.08764	3.94917	0.1213	-0.368628	0.245122	1.27	-2.42	0.92	1.4
NM_007294.4	c.5416C>A	p.P1806T	BRCT	0.122743	-0.304187	FUNC	20.3	4.11933	5.67912	0.1509	-0.279207	-0.229989	0.58	-1.82	1.16	4.02
NM_007294.4	c.5419A>T	p.I1807F	BRCT	0.0628462	-1.12507	INT	3.6	1.52424	2.44575	0.2833	-0.131316	-0.0541293	1.36	-2.29	-0.87	3.58
NM_007294.4	c.5419A>C	p.I1807L	BRCT	0.274387	0.177009	FUNC	3.6	0.368353	0.250311	0.1513	-0.171599	0.00228969	1.15	-0.7	-2.07	2.23
NM_007294.4	c.5421T>G	p.I1807M	BRCT	0.0669018	0.165225	FUNC	3.6	0.820104	0.565527	0.1435	-0.24727	0.316416	1.09	-0.27	-2.94	4.6
NM_007294.4	c.5420T>A	p.I1807N	BRCT	-0.332558	-1.7415	LOF	3.6	4.26125	4.61217	0.759	0.101995	2.85712	3.34	-3.54	-3.09	7.86
NM_007294.4	c.5420T>G	p.I1807S	BRCT	-0.61427	-1.93277	LOF	3.6	4.5644	4.61095	0.5938	0.137651	2.95202	3.52	-3.72	-2.97	8.2
NM_007294.4	c.5420T>C	p.I1807T	BRCT	-0.189015	-0.26003	FUNC	3.6	2.80879	3.05452	0.2735	0.100924	1.80331	2.37	-3.6	-1.54	4.5
NM_007294.4	c.5419A>G	p.I1807V	BRCT	-0.238413	0.16159	FUNC	3.6	1.02506	0.825524	0.0507	-0.214697	0.384292	0.99	-1.92	-2.23	0.71
NM_007294.4	c.5423T>C	p.V1808A	BRCT	-0.170213	-0.798819	INT	0	3.54428	3.58844	0.451	0.194822	1.75501	2.99	-2.41	-6.07	1.77
NM_007294.4	c.5423T>G	p.V1808G	BRCT	-0.368352	-1.93009	LOF	0	5.37492	5.64534	0.7623	-0.113182	3.65931	1.01	-3.82	-6.79	5.94
NM_007294.4	c.5422G>C	p.V1808L	BRCT	-0.0532896	-0.227223	FUNC	0	3.71332	2.47956	0.3761	-0.142853	-0.306639	1.21	-0.52	-2.41	1.18
NM_007294.4	c.5426T>C	p.V1809A	BRCT	-0.402436	-1.64996	LOF	0	3.12397	2.81452	0.7442	0.436717	1.77519	3.21	-2.52	-3.94	4.8
NM_007294.4	c.5426T>A	p.V1809D	BRCT	-0.473377	-1.3549	LOF	0	5.1818	4.24996	0.993	0.447661	3.20768	4.47	-3.33	-5.11	8.1
NM_007294.4	c.5425G>A	p.V1809I	BRCT	0.336537	-0.216145	FUNC	0	0.382318	0.744483	0.1033	-0.16269	-0.166169	0.78	-0.72	-1.65	-0.06
NM_007294.4	c.5429T>C	p.V1810A	BRCT	0.245674	-0.0362606	FUNC	0	2.35498	3.22676	0.3997	0.175495	1.86875	2.94	-2.56	-4.88	2.71
NM_007294.4	c.5429T>A	p.V1810E	BRCT	-0.471976	-1.56364	LOF	0	5.45906	4.51187	0.848	0.303104	2.61104	3.93	-1.79	-5.44	0.88
NM_007294.4	c.5429T>G	p.V1810G	BRCT	-0.447838	-3.37388	LOF	0	3.70913	4.58482	0.5673	-0.216748	3.13664	0.93	-3.57	-7.3	3.86
NM_007294.4	c.5428G>T	p.V1810L	BRCT	0.0982469	-0.121349	FUNC	0	1.03693	0.476278	0.2402	-0.275257	-0.0115406	1.04	-0.77	-4.38	2.09
NM_007294.4	c.5428G>A	p.V1810M	BRCT	0.398467	-0.477758	FUNC	0	1.19652	2.43026	0.2029	-0.316043	0.0566064	1.44	-1.22	-6.18	4.05
NM_007294.4	c.5431C>G	p.Q1811E	BRCT	-0.11054	-0.0765759	FUNC	16.9	-1.30453	0.233456	0.1711	-0.217615	0.53502	1.3	-0.17	3.81	3.24
NM_007294.4	c.5433G>T	p.Q1811H	BRCT	0.0448797	-0.265803	FUNC	16.9	0.213959	1.85042	0.903	-0.132684	-0.216521	-0.53	-1.14	2.98	2
NM_007294.4	c.5431C>A	p.Q1811K	BRCT	-0.376487	-2.06191	LOF	16.9	0.326647	1.42705	0.8216	-0.125912	0.707031	1.2	-0.1	4.5	2.4
NM_007294.4	c.5432A>T	p.Q1811L	BRCT	-0.140419	-3.42016	LOF	16.9	-1.30955	-0.13643	0.7394	0.2846	-0.0813973	-0.18	0.6	-3.05	-1.47
NM_007294.4	c.5432A>C	p.Q1811P	BRCT	-0.670699	-1.9469	LOF	16.9	3.64788	4.42943	0.9144	0.319736	0.388207	1.25	-0.08	-5.21	-0.05
NM_007294.4	c.5432A>G	p.Q1811R	BRCT	-0.679714	-1.7115	LOF	16.9	1.17246	2.38386	0.8434	0.192033	0.300012	0.51	-0.39	-0.82	0.73
NM_007294.4	c.5435C>T	p.P1812L	BRCT	0.286916	-0.765335	INT	25.3	2.75328	1.8213	0.3217	0.315439	-0.220473	0.43	-0.4	0.55	4.95
NM_007294.4	c.5435C>A	p.P1812Q	BRCT	-0.0515929	-0.879112	INT	25.3	3.13018	2.78154	0.4628	0.304744	0.950658	1.36	-1.04	0.46	3.03
NM_007294.4	c.5435C>G	p.P1812R	BRCT	0.698332	0.261311	FUNC	25.3	2.47192	1.91248	0.4595	0.406029	0.555655	1.04	-0.6	0.01	3.11
NM_007294.4	c.5434C>T	p.P1812S	BRCT	-0.553856	-0.326463	FUNC	25.3	3.13766	3.49564	0.3751	-0.0949655	1.24085	1.38	-1.72	-2.09	0.14
NM_007294.4	c.5434C>A	p.P1812T	BRCT	0.120067	-0.0747085	FUNC	25.3	3.33839	2.65238	0.3197	-0.0908438	0.667803	0.91	-1.62	-0.21	3.74
NM_007294.4	c.5438A>C	p.D1813A	BRCT	-0.119551	0.0252273	FUNC	101.6	-0.217011	1.17296	0.3035	0.114107	-0.201105	0.31	0.29	-0.14	-0.68
NM_007294.4	c.5439T>A	p.D1813E	BRCT	0.0806788	-0.123269	FUNC	101.6	-0.683535	0.127321	0.3662	-0.295576	-0.418174	0.22	0.09	-0.01	-0.83
NM_007294.4	c.5438A>G	p.D1813G	BRCT	-0.244953	0.210341	FUNC	101.6	0.192708	1.22087	0.2828	0.215862	-0.45168	0.55	0.33	0.46	0.26
NM_007294.4	c.5437G>C	p.D1813H	BRCT	0.018352	-0.98123	INT	101.6	0.238161	1.0546	0.5306	0.159092	-0.159879	0.31	0.6	0.08	-0.24
NM_007294.4	c.5437G>A	p.D1813N	BRCT	-0.00216567	-0.142262	FUNC	101.6	0.0212156	0.759668	0.1918	-0.0915451	-0.0928001	0.17	0.44	-0.1	0.34
NM_007294.4	c.5438A>T	p.D1813V	BRCT	-0.151682	-0.180561	FUNC	101.6	0.0511052	1.03608	0.4376	0.316205	-0.217444	0.27	0.15	-0.77	1.39
NM_007294.4	c.5437G>T	p.D1813Y	BRCT	-0.546723	-1.3163	INT	101.6	-0.587864	0.689712	0.4088	0.323352	0.111077	0.55	0.44	0.06	-0.11
NM_007294.4	c.5441C>A	p.A1814D	BRCT	-0.378248	-1.25491	INT	4.5	4.56285	6.8564	0.6641	0.293229	0.796813	0.78	-0.86	-0.53	0.23
NM_007294.4	c.5440G>C	p.A1814P	BRCT	-0.452272	-0.846765	INT	4.5	7.33451	9.01381	0.8702	0.285424	0.794962	1.96	0	-2.33	1.49
NM_007294.4	c.5440G>T	p.A1814S	BRCT	-0.265291	-0.671085	FUNC	4.5	1.3908	1.27205	0.1285	0.100646	0.988471	0.73	-0.42	-0.93	-0.92
NM_007294.4	c.5440G>A	p.A1814T	BRCT	-0.023568	-0.180716	FUNC	4.5	2.5048	3.99516	0.2054	0.119733	1.28815	0.47	-0.67	-0.9	0.4
NM_007294.4	c.5441C>T	p.A1814V	BRCT	-0.110193	-0.359948	FUNC	4.5	4.51176	4.43125	0.2859	0.14444	1.07973	0.42	-0.75	0.06	2.56
NM_007294.4	c.5445G>T	p.W1815C	BRCT	-0.830886	-1.66682	LOF	13.6	1.59444	2.18678	0.7692	-0.0808585	1.18984	2.38	-1.93	-1.79	0.51
NM_007294.4	c.5443T>G	p.W1815G	BRCT	-0.0125295	-0.624106	FUNC	13.6	1.81196	3.23153	0.4541	-0.0817826	1.64239	0.82	-3.26	0.23	1.73
NM_007294.4	c.5444G>T	p.W1815L	BRCT	-0.111367	0.03589	FUNC	13.6	-0.258346	0.630081	0.5189	0.0570814	0.444097	1.62	-1.97	-0.65	0.54
NM_007294.4	c.5443T>C	p.W1815R	BRCT	-0.0457283	-0.36514	FUNC	13.6	1.19174	2.763	0.8654	-0.0746561	1.32271	1.89	-1.84	-0.25	1.75
NM_007294.4	c.5444G>C	p.W1815S	BRCT	-2.53029	-1.5497	LOF	13.6	1.58939	2.01219	0.4748	0.152129	1.68431	3.03	-3.08	0.7	0.9
NM_007294.4	c.5446A>G	p.T1816A	BRCT	-0.24556	-0.09372	FUNC	94.1	0.433006	-0.249032	0.0694	-0.24809	-0.548091	-0.11	-0.33	1.57	0.51
NM_007294.4	c.5447C>T	p.T1816I	BRCT	0.229606	0.0184448	FUNC	94.1	0.54363	-0.174891	0.1401	0.0874562	-0.243537	0.17	-0.37	-2.94	2.3
NM_007294.4	c.5447C>A	p.T1816K	BRCT	-0.00873318	-0.505095	FUNC	94.1	0.280143	-0.85044	0.1017	-0.114763	-0.801207	-0.01	-0.09	-0.34	0.72
NM_007294.4	c.5446A>C	p.T1816P	BRCT	-0.773092	-0.302599	FUNC	94.1	2.10444	-1.34273	0.0904	-0.181182	-0.65136	0.43	0.02	1.64	1.5
NM_007294.4	c.5447C>G	p.T1816R	BRCT	0.0205686	0.0848726	FUNC	94.1	-0.25467	-0.812358	0.0887	-0.114528	-1.0043	-0.13	0.17	0.55	0.09
NM_007294.4	c.5446A>T	p.T1816S	BRCT	-0.0956869	-0.582125	FUNC	94.1	-0.296089	-0.308608	0.0984	-0.2029	-0.553048	-0.14	0.02	-0.44	-0.22
NM_007294.4	c.5450A>C	p.E1817A	BRCT	-0.014934	0.310353	FUNC	62.1	0.379606	0.258057	0.1247	0.0606215	-0.133637	0.09	0.04	0.25	0.16
NM_007294.4	c.5451G>T	p.E1817D	BRCT	0.0708424	-0.107235	FUNC	62.1	0.0787581	-0.64805	0.0982	0.0103177	-0.308323	-0.34	0.02	-0.29	0.33
NM_007294.4	c.5450A>G	p.E1817G	BRCT	-0.0459913	0.719011	FUNC	62.1	-1.81818	0.623006	0.102	0.0835753	-0.203517	-0.14	0.47	0.59	1.19
NM_007294.4	c.5449G>A	p.E1817K	BRCT	-0.149234	0.126227	FUNC	62.1	-0.0726996	-0.371325	0.0952	0.100481	-0.433287	-0.15	0.47	0.02	0.81
NM_007294.4	c.5449G>C	p.E1817Q	BRCT	-0.513138	-0.478225	FUNC	62.1	-0.174439	-0.0961012	0.1278	0.0585382	-0.277007	-0.12	0.25	-0.29	0.76
NM_007294.4	c.5450A>T	p.E1817V	BRCT	-0.272141	-0.587397	FUNC	62.1	0.0250422	-0.0629232	0.1896	0.125886	-0.100786	0.41	0.41	-1.3	1.48
NM_007294.4	c.5453A>C	p.D1818A	BRCT	-1.70383	-0.628333	FUNC	40.3	-0.0965683	-0.256352	0.1416	0.0521004	0.815864	1.62	0.22	-0.39	-0.58
NM_007294.4	c.5454C>A	p.D1818E	BRCT	0.276645	0.116923	FUNC	40.3	-0.124064	-0.803562	0.1314	0.002836	0.770003	1.37	0.08	0.3	0.37
NM_007294.4	c.5452G>C	p.D1818H	BRCT	-1.66193	-1.96668	LOF	40.3	-0.364867	0.229891	0.2061	0.0814572	0.347391	0.46	0.68	0.97	-0.62
NM_007294.4	c.5452G>A	p.D1818N	BRCT	0.203849	-0.0596668	FUNC	40.3	-0.259201	0.2267	0.0888	-0.133705	1.00999	0.42	0.13	-0.02	0.11
NM_007294.4	c.5453A>T	p.D1818V	BRCT	-0.300824	0.155553	FUNC	40.3	0.522615	0.200641	0.1637	0.120696	0.565529	0.72	0.19	0.14	-2.26
NM_007294.4	c.5452G>T	p.D1818Y	BRCT	0.0708515	0.0295802	FUNC	40.3	-0.446206	0.122027	0.1483	0.114109	0.389845	0.76	1.18	0.63	-0.82
NM_007294.4	c.5455A>G	p.N1819D	BRCT	0.325701	0.000534279	FUNC	65.2	0.170675	0.856823	0.065	-0.192698	0.389002	-0.04	0.47	0.37	-0.15
NM_007294.4	c.5455A>C	p.N1819H	BRCT	0.0388079	-0.415957	FUNC	65.2	0.0633231	0.380594	0.0702	-0.145132	0.843584	0.47	-0.24	-1.57	-0.31
NM_007294.4	c.5456A>T	p.N1819I	BRCT	0.31233	-0.270928	FUNC	65.2	-0.01498	0.17019	0.1124	-0.117395	0.42259	0.8	0.08	-7.55	-3.03
NM_007294.4	c.5457T>G	p.N1819K	BRCT	0.141649	-0.0864385	FUNC	65.2	-0.566432	-0.409582	0.1279	-0.146472	0.346627	0.68	0.05	-0.16	-0.52
NM_007294.4	c.5456A>G	p.N1819S	BRCT	-0.101265	0.408757	FUNC	65.2	0.277299	0.316822	0.0566	-0.216971	0.525644	0.15	0.41	-0.06	0.43
NM_007294.4	c.5456A>C	p.N1819T	BRCT	-0.459779	-0.279503	FUNC	65.2	0.314547	0.368657	0.0728	-0.118107	0.461062	0.05	0.11	-0.81	0.01
NM_007294.4	c.5455A>T	p.N1819Y	BRCT	0.00168706	-0.449638	FUNC	65.2	-0.178426	-0.479645	0.0993	-0.0213096	0.687028	0.9	-0.41	-6.68	-2.16
NM_007294.4	c.5459G>C	p.G1820A	BRCT	-0.233255	-0.784423	INT	68.8	0.00703327	0.555254	0.1151	0.0015101	0.12116	0.27	0.19	0.99	-1.38
NM_007294.4	c.5458G>T	p.G1820C	BRCT	0.3927	-0.609896	FUNC	68.8	0.160419	1.41521	0.1438	0.0821574	0.294997	0.19	-0.63	4.67	-1.88
NM_007294.4	c.5459G>A	p.G1820D	BRCT	-0.143265	-0.325766	FUNC	68.8	0.358922	1.99247	0.1408	-0.022494	0.671562	-0.19	-0.87	2.35	-1.8
NM_007294.4	c.5458G>C	p.G1820R	BRCT	-0.125742	-0.154003	FUNC	68.8	-0.0337331	1.73661	0.2013	0.0333799	-0.10777	0.34	-0.74	0.81	-1.52
NM_007294.4	c.5458G>A	p.G1820S	BRCT	-0.193876	-0.396621	FUNC	68.8	0.18057	1.60338	0.0852	-0.101664	0.65663	-0.23	-0.48	2.3	-1.05
NM_007294.4	c.5459G>T	p.G1820V	BRCT	0.20118	0.262637	FUNC	68.8	1.36086	2.55729	0.1393	0.0899509	0.428599	0.73	-0.3	1.01	-2.64
NM_007294.4	c.5462T>G	p.F1821C	BRCT	-1.62566	-0.734629	FUNC	20.6	2.50439	3.06429	0.1951	0.0319985	0.940881	2.16	-2.14	-0.55	-0.65
NM_007294.4	c.5461T>A	p.F1821I	BRCT	-0.0610289	-0.437724	FUNC	20.6	2.87625	3.0727	0.1201	-0.0256101	0.937825	1.39	-2.21	-1.95	0.06
NM_007294.4	c.5461T>C	p.F1821L	BRCT	0.105114	-0.0705944	FUNC	20.6	0.204625	0.475632	0.5937	-0.101461	0.41777	1.13	-1.97	-0.41	0.88
NM_007294.4	c.5462T>C	p.F1821S	BRCT	0.239929	-0.112501	FUNC	20.6	4.19115	4.81674	0.2705	0.0491206	1.80047	2.53	-3.59	-2.39	0.47
NM_007294.4	c.5461T>G	p.F1821V	BRCT	-0.0556665	-0.195359	FUNC	20.6	2.20138	4.44846	0.1525	0.0864907	1.1738	1.65	-2.22	-2.1	-1.66
NM_007294.4	c.5462T>A	p.F1821Y	BRCT	0.270571	-0.0386873	FUNC	20.6	0.459288	0.456125	0.1308	-0.0866787	1.25577	0.76	-0.06	-0.93	-0.57
NM_007294.4	c.5464C>G	p.H1822D	BRCT	-0.158026	0.225014	FUNC	31.3	2.74363	1.70468	0.1165	0.0255945	1.43297	0.81	-0.77	-0.22	2.29
NM_007294.4	c.5465A>T	p.H1822L	BRCT	0.203063	-0.330819	FUNC	31.3	-0.857408	-0.981151	0.0739	-0.156452	-0.967491	0.54	0	-0.84	2.04
NM_007294.4	c.5464C>A	p.H1822N	BRCT	-0.295518	0.219049	FUNC	31.3	0.739546	1.08854	0.0997	-0.112208	0.93349	0.49	-1.15	-1.15	2.91
NM_007294.4	c.5465A>C	p.H1822P	BRCT	-0.140956	0.00160083	FUNC	31.3	3.83338	1.19977	0.0839	0.0118922	0.593187	1.44	-0.02	-4.35	0.9
NM_007294.4	c.5466T>A	p.H1822Q	BRCT	-0.0304595	0.0794695	FUNC	31.3	0.445328	0.143021	0.1031	-0.304254	0.591246	0.73	-0.14	0.03	3.22
NM_007294.4	c.5465A>G	p.H1822R	BRCT	0.0847497	-0.424961	FUNC	31.3	0.632561	-1.08312	0.0669	-0.0386645	0.427412	0.68	-0.45	-0.53	1.02
NM_007294.4	c.5464C>T	p.H1822Y	BRCT	0.395029	-0.242425	FUNC	31.3	0.479277	-0.637636	0.0838	0.0154421	-0.659164	0.46	1.83	-0.81	-0.4
NM_007294.4	c.5468C>A	p.A1823E	BRCT	-0.831978	0.13529	FUNC	47.4	0.00641921	0.153447	0.1569	-0.0108473	0.656188	0.44	-1.08	0.16	2.61
NM_007294.4	c.5468C>G	p.A1823G	BRCT	0.493592	-0.841868	INT	47.4	0.139031	-0.0934456	0.0958	-0.0674598	1.13081	0.34	-1.25	-0.58	1.79
NM_007294.4	c.5468C>T	p.A1823V	BRCT	-1.47685	-0.43836	FUNC	47.4	1.00072	0.423438	0.096	0.0114214	0.847703	0.65	-0.32	0.04	1.41
NM_007294.4	c.5470A>T	p.I1824F	BRCT	0.522087	-0.510016	FUNC	2.1	5.20183	7.43933	0.1495	0.11843	1.80248	0.71	-2.25	-3.03	1.12
NM_007294.4	c.5470A>C	p.I1824L	BRCT	-0.864786	-0.31379	FUNC	2.1	0.191787	0.449385	0.1097	-0.0374721	1.102	0.79	-1.12	-2.07	1.97
NM_007294.4	c.5472T>G	p.I1824M	BRCT	-2.32556	-2.07802	LOF	2.1	0.816475	2.17047	0.094	-0.0621919	1.50978	1.1	-1.15	-1.9	1.38
NM_007294.4	c.5471T>A	p.I1824N	BRCT	0.182215	-0.293591	FUNC	2.1	2.59554	3.63005	0.4964	0.12566	3.22867	3.12	-3.46	-4.71	1.08
NM_007294.4	c.5471T>G	p.I1824S	BRCT	0.103231	-0.126434	FUNC	2.1	4.66426	3.92321	0.3312	0.255676	3.10039	2.59	-3.8	-4.21	1.44
NM_007294.4	c.5471T>C	p.I1824T	BRCT	-0.223216	-0.528085	FUNC	2.1	3.42558	2.20163	0.1212	0.15392	2.35156	2	-3.68	-2.32	1.15
NM_007294.4	c.5470A>G	p.I1824V	BRCT	0.00822499	-0.330562	FUNC	2.1	1.13423	1.07693	0.0759	0.0538222	2.15005	1.06	-1.36	-2.15	0.54
NM_007294.4	c.5474G>C	p.G1825A	BRCT	-0.0103648	-0.0428739	FUNC	22	-0.0824334	0.446192	0.1256	-0.00572184	0.85133	0.58	-0.16	0.44	1.8
NM_007294.4	c.5474G>A	p.G1825E	BRCT	0.181279	-0.0107717	FUNC	22	0.738072	2.21849	0.1621	0.0920153	1.34366	0.53	-1.27	1.15	1.79
NM_007294.4	c.5473G>A	p.G1825R	BRCT	-0.0371481	-0.205906	FUNC	22	0.267058	0.947025	0.1867	0.102595	0.086389	0.11	-0.81	0.96	1.73
NM_007294.4	c.5474G>T	p.G1825V	BRCT	-1.12848	-0.130113	FUNC	22	1.32187	4.81843	0.1888	0.162992	0.612243	0.54	-1.25	0.06	1.22
NM_007294.4	c.5473G>T	p.G1825W	BRCT	-1.09373	-0.608896	FUNC	22	0.394651	2.96816	0.231	0.140018	0.140223	-0.32	-1.31	2.06	1.87
NM_007294.4	c.5476C>G	p.Q1826E	BRCT	0.172495	0.044174	FUNC	57.9	0.148655	0.31286	0.0782	-0.153048	-0.341409	0.09	0.03	1.4	1.02
NM_007294.4	c.5478G>C	p.Q1826H	BRCT	-0.263033	-0.583553	FUNC	57.9	0.7487	0.527037	0.1684	-0.2045	0.0897609	0.05	-0.14	2.63	1.03
NM_007294.4	c.5476C>A	p.Q1826K	BRCT	0.686177	-0.0258905	FUNC	57.9	-0.622181	-0.543664	0.0766	-0.223994	-0.326249	0.12	0.06	0.73	0.65
NM_007294.4	c.5477A>T	p.Q1826L	BRCT	0.0553569	-0.188283	FUNC	57.9	0.417161	0.00307747	0.1155	0.0319898	-0.151722	-0.05	0.43	0.72	1.29
NM_007294.4	c.5477A>C	p.Q1826P	BRCT	-0.391615	-0.0324057	FUNC	57.9	-0.457548	-0.16436	0.1478	0.264783	-0.146924	0.58	0.19	3.27	1.38
NM_007294.4	c.5477A>G	p.Q1826R	BRCT	0.441952	0.0385126	FUNC	57.9	-0.279582	0.0969538	0.0826	0.0882743	-0.337669	0.15	0.25	1.51	1.42
NM_007294.4	c.5481G>T	p.M1827I	BRCT	0.298161	-0.256729	FUNC	64	0.338115	-1.12495	0.2063	0.027311	-0.219047	0.11	-0.05	0.36	0.13
NM_007294.4	c.5480T>A	p.M1827K	BRCT	-0.0656784	-0.129843	FUNC	64	-0.0747252	-1.36763	0.1325	-0.183694	-0.541063	-0.03	0.31	-0.58	0.52
NM_007294.4	c.5479A>T	p.M1827L	BRCT	-0.589969	0.2365	FUNC	64	-0.016572	-1.36691	0.0899	-0.286123	-0.173287	-0.17	-0.14	0.03	0.58
NM_007294.4	c.5480T>G	p.M1827R	BRCT	-0.480775	-0.242182	FUNC	64	0.447373	-1.2426	0.133	-0.183575	-0.763467	-0.1	1.23	-1.77	2.31
NM_007294.4	c.5480T>C	p.M1827T	BRCT	-0.383311	0.063026	FUNC	64	1.2525	-0.613766	0.1772	0.123126	-0.279684	-0.07	0.83	-0.03	0.69
NM_007294.4	c.5479A>G	p.M1827V	BRCT	-1.3049	-0.276791	FUNC	64	1.04757	-0.779468	0.0951	-0.293401	-0.458658	0.22	-0.26	-0.92	2.19
NM_007294.4	c.5483G>T	p.C1828F	BRCT	-0.355678	-0.404389	FUNC	16.4	6.07124	2.328	0.1816	0.321063	0.566485	0.18	-1.32	-1.4	-1.15
NM_007294.4	c.5482T>G	p.C1828G	BRCT	-1.00976	-0.40753	FUNC	16.4	1.40221	1.4454	0.1126	0.31567	1.4932	0.31	-1.44	0.53	0.21
NM_007294.4	c.5482T>C	p.C1828R	BRCT	-0.540651	-0.875619	INT	16.4	2.56561	0.5264	0.2633	0.332241	1.16082	1.63	0.37	0.31	-1.75
NM_007294.4	c.5482T>A	p.C1828S	BRCT	0.285571	-0.12287	FUNC	16.4	0.535362	0.484966	0.2175	0.296327	1.02414	1.42	-0.34	0.24	0.11
NM_007294.4	c.5484T>G	p.C1828W	BRCT	-0.110139	-0.0902054	FUNC	16.4	6.35418	2.78581	0.315	0.260509	0.418781	0.15	-0.9	-2.18	0.5
NM_007294.4	c.5483G>A	p.C1828Y	BRCT	-2.01359	-0.30855	FUNC	16.4	9.06674	3.75311	0.2161	0.282677	0.254985	0.31	-0.8	-1.09	-0.82
NM_007294.4	c.5486A>C	p.E1829A	BRCT	0.00376665	0.0527186	FUNC	102.9	0.307409	0.649081	0.1109	-0.0319882	0.120901	0.26	0.03	1.95	0.21
NM_007294.4	c.5487G>T	p.E1829D	BRCT	-0.0245312	-0.197893	FUNC	102.9	-0.0800775	0.412015	0.1071	-0.0724525	0.0852684	0.33	-0.1	-0.2	-0.29
NM_007294.4	c.5486A>G	p.E1829G	BRCT	-0.679895	-0.150965	FUNC	102.9	0.0805228	0.498371	0.0898	-0.0263373	0.219335	0.14	0.53	0.79	0.24
NM_007294.4	c.5485G>A	p.E1829K	BRCT	-0.758191	-0.804183	INT	102.9	-0.251915	0.361067	0.0759	0.00520877	-0.379089	-0.13	0.86	1.09	-0.56
NM_007294.4	c.5485G>C	p.E1829Q	BRCT	-0.790191	-0.513445	FUNC	102.9	-0.26383	0.26861	0.0963	-0.0321453	0.0266574	-0.04	0.66	0.47	-0.58
NM_007294.4	c.5486A>T	p.E1829V	BRCT	-0.499496	0.226361	FUNC	102.9	0.0645291	1.18425	0.1905	0.0965283	-0.0665716	0.05	0.49	1.93	2.59
NM_007294.4	c.5489C>A	p.A1830E	BRCT	0.608201	-1.12573	INT	4.5	6.47694	3.79735	0.4466	0.0442692	1.69636	2.06	-0.56	-0.1	1.97
NM_007294.4	c.5489C>G	p.A1830G	BRCT	-0.00357358	-0.990941	INT	4.5	1.38027	1.7867	0.1702	0.0117416	1.20254	0.24	-0.87	-2.02	2.61
NM_007294.4	c.5488G>C	p.A1830P	BRCT	-0.78728	-0.653639	FUNC	4.5	3.20074	0.206794	0.5964	0.151946	0.963772	2.08	0.15	-4.48	0.51
NM_007294.4	c.5488G>T	p.A1830S	BRCT	-0.276295	-0.344285	FUNC	4.5	0.335537	0.910427	0.1234	0.0274321	0.934739	1.27	-1.07	-0.43	2.41
NM_007294.4	c.5488G>A	p.A1830T	BRCT	-0.226594	0.168085	FUNC	4.5	-0.0108239	1.77377	0.1175	0.0551492	0.664001	1.17	-0.59	-1.44	1.58
NM_007294.4	c.5489C>T	p.A1830V	BRCT	-0.4031	-0.211976	FUNC	4.5	1.72759	1.42197	0.0957	-0.0112572	0.215178	0.2	-0.34	-2.85	0.91
NM_007294.4	c.5491C>G	p.P1831A	BRCT	-0.54503	0.0846758	FUNC	41	1.81692	2.1437	0.0654	-0.0325214	0.0271557	0.8	-0.64	-2.08	0.42
NM_007294.4	c.5492C>A	p.P1831H	BRCT	0.541827	-0.288264	FUNC	41	2.10538	2.14506	0.115	0.051223	0.324945	0.68	-0.96	-1.25	1.36
NM_007294.4	c.5492C>T	p.P1831L	BRCT	0.123699	0.0859568	FUNC	41	0.840691	1.25669	0.0901	0.0419803	-0.540362	0.29	-0.37	-2.32	2.33
NM_007294.4	c.5492C>G	p.P1831R	BRCT	0.438913	-0.333529	FUNC	41	1.61364	1.15726	0.1004	0.0433291	0.595182	0.88	-0.24	-2.64	2.94
NM_007294.4	c.5491C>T	p.P1831S	BRCT	0.519693	-0.208517	FUNC	41	2.64637	2.94023	0.0974	-0.0298362	0.660626	1.04	-1.53	-1.65	1.38
NM_007294.4	c.5491C>A	p.P1831T	BRCT	0.232654	-0.0149929	FUNC	41	3.24588	2.30118	0.083	0.066764	0.114786	0.75	-1.33	-1.87	1.79
NM_007294.4	c.5495T>C	p.V1832A	BRCT	-0.450761	-0.909867	INT	0	3.22287	3.43334	0.3042	0.140565	1.30992	3.02	-2.07	-5.3	3.78
NM_007294.4	c.5495T>G	p.V1832G	BRCT	-1.43041	-2.87157	LOF	0	5.15735	4.89969	0.5186	0.258522	2.52317	2.01	-2.64	-6.44	6.19
NM_007294.4	c.5494G>C	p.V1832L	BRCT	0.162341	-0.736471	FUNC	0	2.7082	1.36209	0.2497	0.00709497	0.287628	1.58	-0.53	-1.9	-0.36
NM_007294.4	c.5498T>C	p.V1833A	BRCT	0.456844	-0.661423	FUNC	0	2.951	2.30212	0.6633	0.416744	1.85382	2.93	-2.44	-3.18	2.49
NM_007294.4	c.5498T>A	p.V1833E	BRCT	-0.616889	-2.60593	LOF	0	7.21228	6.03449	0.9833	0.493396	3.23311	3.49	-1.87	-5.05	7.7
NM_007294.4	c.5497G>C	p.V1833L	BRCT	-0.904698	-0.784809	INT	0	1.44781	0.767148	0.6673	0.431641	-0.0466007	1.24	-0.59	-3.25	3.3
NM_007294.4	c.5497G>A	p.V1833M	BRCT	0.569828	-2.18348	LOF	0	2.57102	1.24591	0.6595	0.481856	0.817908	1.46	-0.8	-2.26	3.8
NM_007294.4	c.5500A>G	p.T1834A	BRCT	-0.271931	0.220196	FUNC	30.1	-0.264431	0.663245	0.2517	0.0984804	1.35148	1.82	-1.07	0.97	3.18
NM_007294.4	c.5501C>T	p.T1834I	BRCT	0.370188	0.195638	FUNC	30.1	-0.574881	-0.0645512	0.6686	0.159398	-0.299872	0.64	0.21	1.84	4.39
NM_007294.4	c.5501C>A	p.T1834N	BRCT	0.304594	-0.0496951	FUNC	30.1	-0.0514772	1.41104	0.2931	-0.00718468	0.819298	0.81	-0.84	-1	2.58
NM_007294.4	c.5500A>C	p.T1834P	BRCT	-0.624724	0.131131	FUNC	30.1	-0.0939708	3.519	0.437	0.215544	0.653712	0.64	-0.46	3.76	1.28
NM_007294.4	c.5501C>G	p.T1834S	BRCT	0.213416	0.00440063	FUNC	30.1	-0.227291	0.154253	0.1748	0.0109319	1.01773	0.98	-1.43	-0.1	0.69
NM_007294.4	c.5503C>G	p.R1835G	BRCT	-0.592658	-1.44784	LOF	8.1	3.64509	1.36799	0.8374	0.255423	2.38301	0.01	-2.4	1.48	1.63
NM_007294.4	c.5504G>T	p.R1835L	BRCT	-0.175046	-1.18928	INT	8.1	-0.400073	-1.83919	0.8131	0.288179	-0.176189	-0.38	-0.66	-2.1	0.5
NM_007294.4	c.5504G>C	p.R1835P	BRCT	-0.927331	-1.31209	INT	8.1	1.85353	1.14398	0.969	0.340741	2.24372	0.42	-0.5	-1.73	-1.82
NM_007294.4	c.5504G>A	p.R1835Q	BRCT	0.695301	-0.906347	INT	8.1	1.97993	0.503994	0.4786	0.146114	1.87723	0.94	-2.35	0.2	0.87
NM_007294.4	c.5507A>C	p.E1836A	BRCT	0.373044	0.459905	FUNC	28.9	0.471686	0.807871	0.76	0.214204	1.13949	1.27	-0.53	-1.07	1.42
NM_007294.4	c.5508G>C	p.E1836D	BRCT	0.249522	0.0719808	FUNC	28.9	0.159353	-0.116719	0.6754	-0.0289569	1.46535	0.67	-1.13	0.04	1.91
NM_007294.4	c.5507A>G	p.E1836G	BRCT	-0.867557	-0.171451	FUNC	28.9	1.60421	1.76006	0.6993	0.309978	1.49703	0.86	-1.61	-1.36	2.91
NM_007294.4	c.5506G>A	p.E1836K	BRCT	0.384365	-0.299933	FUNC	28.9	0.087936	0.497865	0.894	0.243342	0.778962	1.13	-1.03	-2.66	3
NM_007294.4	c.5506G>C	p.E1836Q	BRCT	-0.0839336	-0.00513366	FUNC	28.9	-0.020337	0.383908	0.7465	0.116442	1.01592	0.82	-0.79	-2.28	0.68
NM_007294.4	c.5507A>T	p.E1836V	BRCT	-0.490164	-1.69001	LOF	28.9	0.664367	1.69914	0.9103	0.291667	1.36086	1.3	0.12	0.15	3.19
NM_007294.4	c.5511G>C	p.W1837C	BRCT	-0.620564	-2.67815	LOF	0.3	6.80994	6.08002	0.9903	0.528222	2.41876	3.9	-0.75	0	1.83
NM_007294.4	c.5509T>G	p.W1837G	BRCT	-1.59288	-2.56282	LOF	0.3	7.92068	7.21772	0.9091	0.533023	3.15351	1.19	-2.94	-1.31	4.98
NM_007294.4	c.5510G>T	p.W1837L	BRCT	0.483037	-2.16887	LOF	0.3	4.70542	3.68558	0.9145	0.506255	1.66259	2.54	-1.84	-1.55	2.77
NM_007294.4	c.5509T>C	p.W1837R	BRCT	-0.476083	-2.31442	LOF	0.3	6.82938	6.14946	0.9976	0.533019	3.09826	2.67	-2.25	-8.47	-0.2
NM_007294.4	c.5510G>C	p.W1837S	BRCT	-0.366702	-2.22453	LOF	0.3	7.81206	5.85608	0.9796	0.522307	2.77886	4.27	-2.92	-6.3	5.42
NM_007294.4	c.5513T>C	p.V1838A	BRCT	-0.805384	-0.213827	FUNC	0	2.22256	2.05682	0.7765	0.301823	2.58374	2.52	-2.08	-2.55	1.18
NM_007294.4	c.5513T>A	p.V1838E	BRCT	-0.885216	-1.72587	LOF	0	4.1283	4.59249	0.9708	0.423137	2.71399	3.5	-1.82	-7.87	4.64
NM_007294.4	c.5513T>G	p.V1838G	BRCT	-0.961102	-1.97992	LOF	0	4.0256	3.82345	0.831	0.4241	3.64745	1.14	-2.9	-5.7	4.66
NM_007294.4	c.5512G>T	p.V1838L	BRCT	-0.168898	0.00984234	FUNC	0	-0.018951	0.254997	0.5412	0.146028	0.1118	0.43	-0.63	0.2	-0.61
NM_007294.4	c.5512G>A	p.V1838M	BRCT	-0.529751	-0.553038	FUNC	0	1.08952	1.13794	0.564	0.232314	1.51209	0.98	-0.82	-1.24	3.04
NM_007294.4	c.5517G>C	p.L1839F	BRCT	0.0173656	-0.234923	FUNC	0	3.61183	1.82968	0.7195	0.247435	2.8498	1.21	-1.95	-2.03	-0.05
NM_007294.4	c.5516T>C	p.L1839S	BRCT	-0.699446	-2.49144	LOF	0	4.11196	3.14128	0.9413	0.405121	3.74102	3.3	-3.85	-7.42	5.68
NM_007294.4	c.5515T>G	p.L1839V	BRCT	-0.670364	-1.91088	LOF	0	3.20098	3.36507	0.586	0.221896	2.70916	1.55	-2	-2.56	0.52
NM_007294.4	c.5519A>C	p.D1840A	BRCT	0.293154	0.0408874	FUNC	7.5	2.75452	3.04055	0.966	0.421395	0.879157	1.47	-0.94	-2.05	-0.37
NM_007294.4	c.5519A>G	p.D1840G	BRCT	-1.34884	-1.36425	LOF	7.5	4.09321	3.72685	0.9578	0.439328	1.77321	0.43	-1.24	-2.84	-0.71
NM_007294.4	c.5518G>C	p.D1840H	BRCT	-0.0884944	-0.465914	FUNC	7.5	3.03608	2.86379	0.9782	0.438995	1.2486	0.62	-1.4	-2.68	1.47
NM_007294.4	c.5518G>A	p.D1840N	BRCT	0.193362	0.116605	FUNC	7.5	0.653873	1.6902	0.8814	0.0417362	1.38023	0.83	-1.22	-0.23	1.36
NM_007294.4	c.5519A>T	p.D1840V	BRCT	-1.25882	-1.79378	LOF	7.5	1.66085	2.41152	0.9816	0.444327	0.687171	0.66	-1.1	-1.35	0.49
NM_007294.4	c.5521A>T	p.S1841C	BRCT	-0.341612	-0.0236977	FUNC	0	0.726003	0.307035	0.4074	0.30811	0.873016	0.32	-0.38	4.63	1.8
NM_007294.4	c.5521A>G	p.S1841G	BRCT	-0.0170837	-0.833877	INT	0	0.630209	0.565333	0.5515	0.374515	2.16978	0.18	-1.05	-0.18	3.78
NM_007294.4	c.5522G>T	p.S1841I	BRCT	-0.823732	-2.18579	LOF	0	7.68521	9.40842	0.9538	0.445295	-0.519119	0.25	-1.18	3.67	-1.08
NM_007294.4	c.5522G>A	p.S1841N	BRCT	-0.48507	-2.26214	LOF	0	8.26957	9.6486	0.9072	0.144191	1.75646	1.51	-0.81	1.66	-1.65
NM_007294.4	c.5523T>G	p.S1841R	BRCT	0.413865	-2.92957	LOF	0	24.8394	19.5557	0.9963	0.456984	0.627283	0.94	-0.82	0.03	-6.67
NM_007294.4	c.5522G>C	p.S1841T	BRCT	0.453409	-1.86343	LOF	0	2.22313	3.30286	0.2983	0.372497	1.08544	0.69	-0.41	0.84	-2.87
NM_007294.4	c.5525T>C	p.V1842A	BRCT	-0.487112	-1.49481	LOF	0	1.72433	1.90121	0.6322	0.191961	2.34949	2.13	-2.08	-2.95	3.92
NM_007294.4	c.5525T>A	p.V1842E	BRCT	-0.463333	-2.02689	LOF	0	5.98725	5.11302	0.9559	0.381598	3.51839	2.71	-1.94	-5.38	-0.01
NM_007294.4	c.5525T>G	p.V1842G	BRCT	-1.05755	-1.92243	LOF	0	3.35059	3.8791	0.8657	0.387957	3.23468	0.64	-3.22	-7.66	6.28
NM_007294.4	c.5524G>A	p.V1842I	BRCT	0.631442	-0.0181064	FUNC	0	0.896067	0.828993	0.0846	-0.118375	0.947351	0.58	-0.91	0.71	1.76
NM_007294.4	c.5524G>T	p.V1842L	BRCT	0.418924	-0.680209	FUNC	0	1.78854	2.19772	0.4248	0.0539783	0.821565	0.51	-0.5	1.64	1.98
NM_007294.4	c.5528C>A	p.A1843E	BRCT	-2.1583	-2.81992	LOF	0	12.9128	11.395	0.9614	0.279516	2.09889	2.36	-1.14	-1.67	-1.65
NM_007294.4	c.5528C>G	p.A1843G	BRCT	-0.668823	-0.356105	FUNC	0	1.62865	1.73373	0.4645	0.110036	1.48693	0.44	-2.2	-5.14	5.52
NM_007294.4	c.5527G>C	p.A1843P	BRCT	-0.966504	-2.68453	LOF	0	5.54298	8.40692	0.9644	0.285773	2.04022	2.9	-0.24	-2.79	4.02
NM_007294.4	c.5527G>T	p.A1843S	BRCT	0.243937	0.0603528	FUNC	0	0.938109	-0.157952	0.1935	-0.0502937	1.78217	1.45	-1.27	-2.06	1.2
NM_007294.4	c.5527G>A	p.A1843T	BRCT	0.217527	-0.0623836	FUNC	0	2.68871	3.00069	0.614	0.0977056	1.01727	1.9	-2.04	-3.98	2.81
NM_007294.4	c.5528C>T	p.A1843V	BRCT	-0.922556	-0.377551	FUNC	0	1.83319	3.01203	0.7563	0.111037	0.658978	0.84	-0.65	-2.61	4.85
NM_007294.4	c.5530C>T	p.L1844F	BRCT	-1.06227	-0.170768	FUNC	18.5	0.81607	0.900139	0.2334	0.0612628	1.43328	0.76	-1.51	0.09	0.09
NM_007294.4	c.5531T>A	p.L1844H	BRCT	0.164297	-0.312583	FUNC	18.5	0.800629	1.22702	0.3133	0.131256	1.79641	0.54	-1.17	-0.77	3.34
NM_007294.4	c.5530C>A	p.L1844I	BRCT	-0.535027	-0.26822	FUNC	18.5	1.13613	1.03594	0.1358	-0.0644825	1.51329	1.62	-0.82	0.93	0.26
NM_007294.4	c.5531T>C	p.L1844P	BRCT	-0.712951	-0.232682	FUNC	18.5	4.04353	4.93949	0.8965	0.318098	1.67626	2.14	-1.8	-1.66	1.96
NM_007294.4	c.5531T>G	p.L1844R	BRCT	-1.11625	-0.0615813	FUNC	18.5	-0.307543	0.323517	0.2129	0.278615	1.532	0.71	-0.51	-1.47	1.05
NM_007294.4	c.5530C>G	p.L1844V	BRCT	-0.204259	0.196109	FUNC	18.5	0.736492	0.862993	0.1039	-0.00526346	1.72019	1.9	-2.01	-0.25	0.08
NM_007294.4	c.5534A>G	p.Y1845C	BRCT	0.130019	0.0417287	FUNC	0.5	1.42206	1.97231	0.4365	0.103767	0.753775	1.9	-3.04	-1.47	2.58
NM_007294.4	c.5533T>G	p.Y1845D	BRCT	0.379046	-0.811639	INT	0.5	3.3937	4.92983	0.918	0.177501	3.00394	3.13	-3.56	0.16	1.28
NM_007294.4	c.5534A>T	p.Y1845F	BRCT	-0.271387	0.115163	FUNC	0.5	-0.759845	-0.111235	0.1991	0.00206416	0.692815	0.78	-1.28	0.13	0.37
NM_007294.4	c.5533T>C	p.Y1845H	BRCT	0.185652	0.121791	FUNC	0.5	1.68184	2.17094	0.5755	0.0804157	1.71174	1.85	-1.79	-3.21	1.95
NM_007294.4	c.5533T>A	p.Y1845N	BRCT	-0.132702	-0.0292408	FUNC	0.5	1.38445	2.23918	0.7172	0.133217	2.49175	1.94	-3.46	2.12	2.16
NM_007294.4	c.5534A>C	p.Y1845S	BRCT	-1.04128	-0.224533	FUNC	0.5	1.79929	2.97982	0.7613	0.161856	3.29465	3.08	-3.61	0.61	1.63
NM_007294.4	c.5536C>G	p.Q1846E	BRCT	1.09197	-0.193852	FUNC	62.1	0.0748901	0.398222	0.089	0.0899789	0.652836	0.36	-0.01	-0.84	1.27
NM_007294.4	c.5538G>C	p.Q1846H	BRCT	-0.175237	-0.27365	FUNC	62.1	0.537142	0.257869	0.253	0.095165	0.727345	-0.04	-0.68	-2.94	4.43
NM_007294.4	c.5536C>A	p.Q1846K	BRCT	-0.116008	-0.0851732	FUNC	62.1	0.247678	0.356234	0.1187	0.0936636	0.46754	0.35	-0.02	0.1	2.19
NM_007294.4	c.5537A>T	p.Q1846L	BRCT	0.00624549	0.0984581	FUNC	62.1	0.172882	-0.440774	0.2177	0.109287	0.141255	-0.15	0.54	1.68	1.64
NM_007294.4	c.5537A>C	p.Q1846P	BRCT	-0.729065	-1.96609	LOF	62.1	7.76008	8.49147	0.7286	0.176069	0.966677	1.67	0.13	-2.69	4.64
NM_007294.4	c.5537A>G	p.Q1846R	BRCT	0.011099	0.280154	FUNC	62.1	0.184682	0.186934	0.0877	0.0213937	0.377044	0.1	-0.04	-1.43	0.39
NM_007294.4	c.5540G>T	p.C1847F	BRCT	0.440036	-0.497292	FUNC	35	0.934417	0.0660182	0.2527	0.0858897	0.668566	0.55	-1.26	-0.54	-5.22
NM_007294.4	c.5539T>G	p.C1847G	BRCT	-0.232901	-0.0518672	FUNC	35	1.04464	0.854571	0.2016	0.0641135	1.06086	0.66	-1.62	0.79	-6.17
NM_007294.4	c.5539T>C	p.C1847R	BRCT	-0.150505	0.255109	FUNC	35	-0.439316	-1.37305	0.085	-0.113709	0.39635	0.69	-0.2	0.41	-7.64
NM_007294.4	c.5539T>A	p.C1847S	BRCT	-0.182606	-0.100741	FUNC	35	1.15082	0.728103	0.3322	0.0778289	0.868772	0.43	-1.8	0.49	-6.13
NM_007294.4	c.5541C>G	p.C1847W	BRCT	0.58932	-0.127904	FUNC	35	1.17456	0.129278	0.3517	0.0580644	0.40563	0.69	-1.29	0.62	-4.56
NM_007294.4	c.5540G>A	p.C1847Y	BRCT	0.793129	0.137717	FUNC	35	1.20718	0.172301	0.2149	0.0768233	0.524823	0.66	-1.15	-0.33	-5.25
NM_007294.4	c.5542C>G	p.Q1848E	BRCT	0.133647	-0.353074	FUNC	19.7	0.198449	0.8746	0.1532	0.0950153	0.455798	0.64	-0.38	1.3	-0.56
NM_007294.4	c.5542C>A	p.Q1848K	BRCT	0.190505	0.0658253	FUNC	19.7	-0.546265	-0.318196	0.1643	0.147946	0.37819	0.53	-0.42	-1	-1.39
NM_007294.4	c.5543A>T	p.Q1848L	BRCT	0.199173	-0.101285	FUNC	19.7	-0.811797	-0.809798	0.3329	0.11845	-0.075815	0.73	1.35	0.11	-1.57
NM_007294.4	c.5543A>C	p.Q1848P	BRCT	-0.0865951	-1.7498	LOF	19.7	1.64523	2.88699	0.6409	0.281183	0.877353	0.15	0.02	-0.48	-1.94
NM_007294.4	c.5543A>G	p.Q1848R	BRCT	-0.15331	0.251439	FUNC	19.7	-0.82167	-0.663541	0.1374	-0.0332481	-0.0979898	0.56	-0.51	-0.78	-1.43
NM_007294.4	c.5546A>C	p.E1849A	BRCT	-2.54177	-1.18498	INT	94.7	0.0814817	0.0969166	0.1408	0.102898	0.309745	-0.05	0.01	0.61	-0.84
NM_007294.4	c.5547G>C	p.E1849D	BRCT	0.36872	0.151566	FUNC	94.7	0.177478	0.389932	0.1162	0.0002399	0.115165	-0.51	0.03	-1.29	0.55
NM_007294.4	c.5546A>G	p.E1849G	BRCT	-1.15656	-0.444983	FUNC	94.7	-0.143962	-0.108453	0.1428	0.080188	0.427921	-0.02	0.3	-0.94	-0.63
NM_007294.4	c.5545G>A	p.E1849K	BRCT	0.575576	-0.142875	FUNC	94.7	-0.140633	-0.0708708	0.1269	0.103198	-0.423703	0	0.52	-1.53	0.33
NM_007294.4	c.5545G>C	p.E1849Q	BRCT	0.329584	0.0470251	FUNC	94.7	-0.305392	-0.035643	0.1337	-0.0162819	0.0756077	-0.1	0	-2.89	1.71
NM_007294.4	c.5546A>T	p.E1849V	BRCT	-2.88088	-1.00954	INT	94.7	0.126716	0.442222	0.2135	0.154826	0.181006	-0.02	0.25	1.28	1.2
NM_007294.4	c.5548C>A	p.L1850M	BRCT	-0.520362	0.168903	FUNC	27.2	0.581164	0.033869	0.1224	0.0465947	0.714199	0.89	0.51	-2.02	5.69
NM_007294.4	c.5549T>C	p.L1850P	BRCT	0.569897	0.106617	FUNC	27.2	1.55274	1.07461	0.3285	0.294877	1.87806	1.52	-0.83	0.37	0.76
NM_007294.4	c.5549T>A	p.L1850Q	BRCT	-0.544034	-0.63565	FUNC	27.2	1.94	1.63842	0.291	0.19137	1.20248	1.53	-1.58	-0.04	5.5
NM_007294.4	c.5549T>G	p.L1850R	BRCT	-0.577504	-0.185898	FUNC	27.2	1.98839	1.48386	0.2412	0.212111	1.2372	1.33	-0.65	-1.05	1.73
NM_007294.4	c.5548C>G	p.L1850V	BRCT	-0.178314	-0.406771	FUNC	27.2	1.98322	1.87112	0.1331	0.0919216	0.823781	0.82	-1.29	-0.25	3.71
NM_007294.4	c.5552A>C	p.D1851A	BRCT	-1.128	-0.243174	FUNC	80.6	-0.0858937	-0.267898	0.1432	0.126707	-0.108299	-0.36	0.28	-0.98	-0.61
NM_007294.4	c.5553C>A	p.D1851E	BRCT	-0.256071	-0.236928	FUNC	80.6	-0.194776	-0.34082	0.1403	0.0179069	-0.316101	-0.24	0.15	-0.61	-0.82
NM_007294.4	c.5552A>G	p.D1851G	BRCT	0.213299	-0.328078	FUNC	80.6	-0.307258	0.0544474	0.0943	0.138108	-0.142129	-0.01	0.26	-0.3	-1
NM_007294.4	c.5551G>C	p.D1851H	BRCT	-0.438203	-0.0442974	FUNC	80.6	0.958317	0.0978732	0.1839	0.125604	-0.00612253	0.03	1.09	-0.55	-0.34
NM_007294.4	c.5551G>A	p.D1851N	BRCT	-0.660596	-0.253026	FUNC	80.6	1.02288	0.112616	0.1024	-0.0414754	-0.302895	0.2	0.3	-0.6	0.99
NM_007294.4	c.5552A>T	p.D1851V	BRCT	-1.24598	-0.675032	FUNC	80.6	0.308296	0.0469895	0.2279	0.233911	-0.0104941	-0.36	0.16	-0.19	0.16
NM_007294.4	c.5551G>T	p.D1851Y	BRCT	0.422211	-0.636701	FUNC	80.6	-0.253097	-0.424275	0.2033	0.278872	0.116971	-0.01	0.5	-1.16	-0.18
NM_007294.4	c.5554A>G	p.T1852A	BRCT	-0.0670913	0.309628	FUNC	96.8	-0.399193	-0.664627	0.066	-0.0103552	-0.652908	-0.02	-0.27	0.4	0.78
NM_007294.4	c.5555C>T	p.T1852I	BRCT	0.444477	-0.152108	FUNC	96.8	-0.69447	-0.424059	0.2113	0.118919	-0.434441	0.29	-0.41	-1.75	0.24
NM_007294.4	c.5555C>A	p.T1852N	BRCT	-0.526974	-0.0745	FUNC	96.8	-0.677159	-0.925562	0.1191	-0.0231623	-0.655133	0.24	-0.09	0.49	0.35
NM_007294.4	c.5554A>C	p.T1852P	BRCT	-1.11293	-0.0674117	FUNC	96.8	-2.16016	-0.958077	0.0932	0.0838929	-0.686299	0.32	0.04	0	-0.61
NM_007294.4	c.5555C>G	p.T1852S	BRCT	-0.0483899	-0.131134	FUNC	96.8	-0.400197	-0.3401	0.1091	-0.000201372	-0.587903	-0.14	0	0.39	0.39
NM_007294.4	c.5558A>G	p.Y1853C	BRCT	-0.783032	-2.76344	LOF	14.6	3.59137	4.50296	0.704	0.465654	1.28233	2.31	-1.77	-0.8	3.73
NM_007294.4	c.5557T>G	p.Y1853D	BRCT	0.187504	-3.35137	LOF	14.6	3.15198	5.27645	0.9402	0.511249	2.33257	2.48	-3.37	-1.98	5.68
NM_007294.4	c.5558A>T	p.Y1853F	BRCT	0.00176392	-0.627988	FUNC	14.6	1.08028	1.20172	0.3103	0.23083	1.55489	0.72	-0.44	0.44	2.32
NM_007294.4	c.5557T>C	p.Y1853H	BRCT	0.236147	-1.65288	LOF	14.6	2.98569	2.80972	0.8666	0.298007	1.97176	1.15	-1.72	-2.72	3.75
NM_007294.4	c.5557T>A	p.Y1853N	BRCT	-1.20163	-2.1672	LOF	14.6	3.58428	4.11088	0.8579	0.484916	1.94683	1.81	-2.02	-3.18	5.48
NM_007294.4	c.5558A>C	p.Y1853S	BRCT	-1.62133	-1.69824	LOF	14.6	3.55435	3.25122	0.832	0.49239	1.80159	2.37	-3.37	-2.75	5.67
NM_007294.4	c.5560C>A	p.L1854M	BRCT	-0.160065	-0.0405343	FUNC	45.3	-0.207495	-0.276033	0.1402	0.153653	0.395282	0.58	0.51	0.94	-0.84
NM_007294.4	c.5561T>C	p.L1854P	BRCT	-0.919132	-1.34387	LOF	45.3	3.9072	3.02611	0.8666	0.406711	1.36913	1.63	-0.86	2.96	0.49
NM_007294.4	c.5561T>A	p.L1854Q	BRCT	-1.30667	0.259387	FUNC	45.3	1.18331	1.35655	0.1833	0.350437	0.98621	0.95	-0.64	1.22	0.43
NM_007294.4	c.5561T>G	p.L1854R	BRCT	0.200604	0.312452	FUNC	45.3	1.01162	0.745186	0.176	0.397371	0.541917	0.9	0.32	2.34	-0.6
NM_007294.4	c.5560C>G	p.L1854V	BRCT	-0.0280919	0.158476	FUNC	45.3	1.23423	1.16624	0.0998	0.140385	1.01203	0.55	-1.13	1.09	0.77
NM_007294.4	c.5564T>A	p.I1855K	BRCT	-0.262305	-0.863844	INT	6	2.36951	1.27803	0.6445	0.217793	2.34887	1.76	-2.02	1.45	1.04
NM_007294.4	c.5563A>C	p.I1855L	BRCT	0.343346	0.233297	FUNC	6	0.177752	0.711303	0.1306	-0.0914693	0.302298	0.93	-0.7	0.41	0.19
NM_007294.4	c.5565A>G	p.I1855M	BRCT	-0.289526	0.0219409	FUNC	6	0.992216	0.511638	0.1803	0.01764	0.356985	1	-0.07	-0.87	0.86
NM_007294.4	c.5564T>G	p.I1855R	BRCT	0.343402	-0.464328	FUNC	6	2.72784	1.98672	0.5362	0.188954	1.83492	1.38	-1.92	1.82	0.72
NM_007294.4	c.5564T>C	p.I1855T	BRCT	0.30377	-0.291519	FUNC	6	2.94809	2.44039	0.5825	0.136828	1.50276	1.62	-2.57	2.22	0.96
NM_007294.4	c.5563A>G	p.I1855V	BRCT	-0.684578	0.0462776	FUNC	6	1.18518	0.546544	0.1029	-0.16397	0.942351	1.1	-1.68	0.31	1.42
